# Supplementary material for: Analysis of Primary Metabolites in Cabbage (Brassica oleracea var. capitata) Varieties Correlated with Antioxidant Activity and Taste Attributes by Metabolic Profiling
Source: Molecules. 2019 Nov 25;24(23):4282. doi: 10.3390/molecules24234282 (PMC6930592; doi:10.3390/molecules24234282)
Supplement: Supplementary file 1 [file molecules-24-04282-s001.zip]

Archive with 2 entries (2 files):
- Table S.xlsx
- Fig. S.pdf
