# Supplementary material for: Analysis of Primary Metabolites in Cabbage (Brassica oleracea var. capitata) Varieties Correlated with Antioxidant Activity and Taste Attributes by Metabolic Profiling
Source: Molecules. 2019 Nov 25;24(23):4282. doi: 10.3390/molecules24234282 (PMC6930592; doi:10.3390/molecules24234282)
Supplement: Supplementary file 1 [file molecules-24-04282-s001.zip › Table S.xlsx]

## Sheet: Table S1
Table S1 List of x and y variables.
	x/y variables name	Cabbage varieties name		YR-GINJIRO					SATOU-KUN					OKINA					KINKEI-201GO					KOGETSU-SP					HIRO-KANRAN
		Sample ID		Y1	Y2	Y3	Y4	Y5	S1	S2	S3	S4	S5	O1	O2	O3	O4	O5	KI1	KI2	KI3	KI4	KI5	KO1	KO2	KO3	KO4	KO5	H1	H2	H3	H4	H5
			Group	1	1	1	1	1	2	2	2	2	2	3	3	3	3	3	4	4	4	4	4	5	5	5	5	5	6	6	6	6	6
		x/y variables ID
y variables	DPPH	a		6.10374	7.38265	5.95068	6.36224	6.70748	5.21259	6.33163	4.93027	5.30442	5.35884	4.46599	4.84864	4.08163	4.54082	5.28401	5.4932	7.20578	5.38095	8.9932	7.7602	5.65816	5.56633	4.30612	7.0017	4.01361	8.2381	7.60714	7.31803	10.1463	8.7602
	ORAC	b		14.1579	15.0171	12.2867	14.2851	11.7525	13.7246	15.4766	19.5416	13.9762	11.2579	13.2309	17.41	16.7532	14.5237	15.9847	15.046	16.5016	19.689	12.6825	15.1099	15.1431	12.6886	14.5976	15.4088	12.6035	11.6348	15.523	16.5863	13.4166	12.9943
	Sourness	c		-27.84	-27.43	-24.98	-26.98	-26.32	-28.74	-26.82	-27.96	-29.1	-29.64	-28.15	-26.72	-26.53	-26.95	-27.91	-27.92	-26.63	-24.67	-26.98	-27.93	-28.08	-25.93	-26.49	-26	-27.07	-31.72	-27.43	-29.19	-27.88	-31.04
	Acidic bitterness	d		11.54	13.24	10.98	12.38	11.3	14.81	14.82	14.82	14.68	14.19	15.14	15.23	15.43	15.59	15.82	15.08	14.82	14.85	14.74	15.09	13.61	13.88	13.94	14.43	13.32	14	14.47	14.02	14.34	13.92
	Irritant	f		6.45	8.01	6.24	7.72	6.38	-1.74	-0.15	-0.75	-0.74	0.03	1.75	1.27	2.63	0.43	1.52	-1.45	-1.34	-0.88	-1.2	-1.07	6.73	7.47	7.36	7.35	7.85	-0.14	-1.3	-1.22	-1.6	-1.65
	Umami	g		9.46	9.28	8.6	9	8.87	9.88	9.47	9.69	9.9	9.7	9.54	9.2	8.99	9.16	9.41	9.38	9.11	8.53	8.97	9.2	9.45	9.07	9.07	9	9.15	10.64	9.47	9.98	9.39	10.33
	Saltiness	h		-4.71	-10.86	-3.46	-8.34	-3.95	-15.67	-16.03	-15.57	-16.06	-16.72	-16.14	-16.7	-16.22	-16.13	-16.29	-16.57	-17.1	-16.52	-16.74	-16.91	-13.55	-13.42	-13.21	-13.48	-11.14	-16.1	-16.95	-16.36	-16.45	-16.91
	Bitterness	i		0.07	0.09	0.04	-0.01	0.05	0.14	0.13	0.15	-0.03	-0.14	0.14	0.11	0.18	0.2	0.21	0.15	0.16	0.13	0.04	0.07	0.02	0.08	0.08	0.09	0.02	-0.2	-0.09	-0.1	-0.05	-0.24
	Astringency	j		0.82	0.7	0.76	0.72	0.85	0.48	0.5	0.44	0.36	0.31	0.67	0.64	0.81	0.78	0.9	0.51	0.38	0.5	0.45	0.52	0.67	0.73	0.79	0.96	0.84	0.15	0.24	0.2	0.2	0.04
	Richness	k		1.02	0.8	0.73	0.84	0.97	0.94	0.9	0.59	0.75	0.9	0.96	0.82	0.6	0.9	0.89	0.96	0.87	0.7	0.89	0.93	0.96	0.86	0.62	0.92	0.98	0.81	0.84	0.49	0.8	0.79
	Sweetness	l		6.97	6.73	6.39	6.35	6.26	5.93	6.54	5.9	6.13	3.96	5.86	6.17	5.55	6.44	5.78	5.69	5.68	5.03	5.42	4.86	5.43	6	5.27	6.45	5.17	5.45	5.69	4.85	5.62	4.18
x variables	Boric acid-3TMS	1			0.0581742		0.0861121			0.0516856					0.075764					0.0192555					0.069207				0.0911896			0.118511
	2-Aminoethanol-2TMS	2										0.00791755		0.00330738									0.0111677										0.0157577
	Pyruvic acid-meto-TMS	3		0.0120587		0.0119241		0.0190003	0.0223854	0.0108742	0.0408025		0.0410142	0.0171417	0.0410138	0.0559069		0.0384151	0.0628733	0.0352887	0.010759		0.0359854	0.00682299	0.0324301	0.0155847		0.0275458			0.00684106		0.100152
	Trichloroacetic acid-TMS	4		0.0197953		0.0367585	0.0289085		0.0340449	0.0172948						0.0655003			0.184005	0.0434147	0.053948	0.0260793		0.00671834	0.0196489						0.0720031
	Lactic acid-2TMS	5		0.0438044				0.0262169	0.0709294	0.0389955	0.0388963		0.0743024		0.00635577	0.0145747			0.118352				0.0663678	0.0241662	0.114776			0.0474783					0.119332
	2-Hydroxyisobutyric acid-2TMS	6		0.0438044		0.00423115	0.0101892	0.0262169	0.0709294	0.0389955	0.0388963				0.00635577	0.0145747			0.118352		0.0312412	0.108545		0.0241662	0.114776	0.129223	0.0506592	0.047383	0.134172			0.145476	0.119332
	Caproic acid-TMS	7		0.11879					0.00329619	0.116083	0.16148			0.0917714		0.226872	0.0819168		0.249051	0.163687				0.100506		0.251807	0.0569854				0.157199	0.158163
	Glycolic acid-2TMS	8		0.0908731	0.0753436	0.00179231	0.0102635	0.0191392	0.110964	0.159598	0.0628283	0.0757133	0.0653237	0.0495731	0.161849	0.00545924	0.013936	0.038774	0.177301	0.145296	0.0288627	0.108619	0.0525829	0.093048	0.236865	0.126668	0.0507334	0.039929	0.134246			0.14555	0.112571
	Pyruvic acid-2TMS	9			0.00735448	0.00728107	0.00359576		0.0453041	0.0532269	0.00661997	0.00635914		0.00233634	0.0172262	0.00990243	0.00646678		0.00639832	0.0123171	0.00805537	0.00535524			0.00809875	0.00971441	0.0058437		0.0042628	0.00562395	0.00641877	0.00888127
	Alanine-2TMS	10		0.341952	0.430474		0.52579	0.300484	0.366006	0.367686	0.721655	0.476863	0.499988	0.529897	0.707642	0.812607	0.383803	0.343969	0.716774		0.778137	0.583901	0.42071	0.418164	0.525642			0.382702	3.05407				1.37277
	2-Keto-isovaleric acid-meto-TMS	11																	0.00145297
	Glycine-2TMS	12					0.00143279	0.000628572			0.70202	0.476005	0.00316285	0.00255224		0.792973	0.382945	0.00232381		0.0606642	0.758502	0.583621	0.00292786	0.00306405		0.600076	0.602937	0.00140239	0.000507338	0.397386	1.94982	2.07339	0.0118594
	Glyoxylic acid-oxime-2TMS	13		0.0181146				0.0029733					0.00916261					0.00725871					0.00617293	0.0358621									0.00761554
	Oxalic acid-2TMS	14		0.0185333
	2-Hydroxybutyric acid-2TMS	15		0.0185333
	Acetoacetic acid-meto-TMS	16		0.017799	0.031188	0.0328931			0.04864	0.0353876			0.0188389	0.0391843	0.0727474			0.0224193	0.130464			0.000466767		0.0355466
	Sarcosine-2TMS	17		0.0214867	0.0309834	0.0754357	0.0944883		0.0502682	0.0371538	0.0837635	0.0984727		0.0414682	0.0739377	0.122257	0.0982227		0.13442	0.0732702	0.120496	0.108553		0.0361097	0.0604533		0.110922		0.0854118		0.0874899	0.172983
	3-Hydroxypropionic acid-2TMS	18						0.00502905			0.0232199		0.00433711				0.0731955	0.00667038					0.00632813								0.0277992
	2-Aminoisobutyric acid-2TMS	19				0.0344836	0.0738421				0.0431436	0.0788338		0.0818035	0.0215149	0.0815597	0.0810892		0.175137	0.0208474	0.0814103	0.09177		0.0751082	0.00950302	0.0594313	0.0905177		0.0640071		0.0477229	0.152679
	Pyruvic acid-oxime-2TMS	20																	0.0082124													0.123811
	Valproic acid-TMS	21		0.036452	0.0424378		0.106799		0.0433212	0.0603832		0.11179		0.0382581	0.0766764	0.0345029	0.115206		0.0731468	0.00813178	0.0343535	0.124727		0.0281454	0.0768736	0.0123745	0.124718		0.0973247			0.187826
	3-Hydroxybutyric acid-2TMS	22			0.0245356	0.0450912							0.0275507					0.0184779	0.00309395		0.000558931		0.0200664	0.02816	0.0589714	0.0491539					0.00117287		0.0190778
	3-Hydroxyisobutyric acid-2TMS	23				0.0437965	0.0408061					0.00359276	0.0275507				0.00173157		0.00309395		0.000308929	0.00100687			0.0537306				0.00682041		0.00117287	0.00332305	0.0190778
	2-Hydroxyisovaleric acid-2TMS	24			0.00975949				0.00685057	0.00990672				0.000603568	0.00841013				0.00482086	0.00808011	0.000308929	0.000699739				0.00262464			0.00595227		0.00100925	0.012876
	2-Aminobutyric acid-2TMS	25		0.00129796	0.001812			0.00250255																									0.0144799
	3-Methyl-2-oxovaleric acid-meto-TMS(1)	26		0.0093367		0.0283909	0.0271832		0.0268857			0.0348482		0.0276617	0.0410021	0.0483183	0.0393578		0.090284		0.0452388	0.0685585		0.0166505	0.0304956	0.0414693			0.0244429		0.0427035	0.0690357
	3-Aminopropanoic acid-2TMS	27		0.258931	0.872065	0.185624	0.726069		0.16645	0.453025	0.171083	0.509428		0.126052	0.509472	0.0953542			0.24848	0.298831	0.103391	0.154452		0.187507	0.253169	0.121901	0.260088		0.984206		0.110143	0.311053
	3-Methyl-2-oxovaleric acid-meto-TMS(2)	28		0.242552	0.867709	0.174945	0.718472		0.144517	0.44108	0.153602	0.499628		0.106061	0.500511	0.0812504	0.24784		0.227221	0.288498	0.0881965	0.143732		0.167386	0.243975	0.107673	0.249764		0.975203		0.0972932	0.301937	0.108769
	2-Methyl-3-hydroxybutyric acid-2TMS	29		0.260434	0.876395	0.186715	0.726844		0.162399	0.449766	0.165372	0.508		0.123942	0.509197	0.0930205	0.256211	0.00463386	0.245103	0.297184	0.0999666	0.152103		0.185268	0.252661	0.119443	0.258135		0.983574		0.109063	0.310309
	Malonic acid-2TMS	30			0.872907	0.188199	0.731252	0.00378203		0.0128901	0.166579	0.511823	0.00983131	0.121996	0.502001	0.0952776	0.25917	0.0067644		0.0159164	0.102019	0.154578	0.0111041	0.186087	0.249985	0.120965	0.263811	0.0050192	0.985715	0.100019	0.110103	0.315451	0.00737456
	Glyceraldehyde-meto-2TMS(1)	31		0.0286185	0.0556027		0.721279				0.157502	0.500874				0.0835702	0.25105		0.000275026		0.0925857	0.145888		0.0341393		0.111411	0.258731		0.966837		0.0867845	0.308555
	Acetoacetic acid-2TMS(1)	32					0.726211			0.00874322		0.505636					0.255998			0.0116663	0.0141953	0.149803					0.257583		0.971786	0.0955795		0.30072
	3-Aminoisobutyric acid-2TMS	33																						0.17198
	3-Hydroxyisovaleric acid-2TMS	34						0.00290053		5.7093e-05	0.00410575		0.003684					0.00463386	0.00329398	0.0029802	0.00340919		0.0111041				0.255006	0.00188754	0.0111808	0.091769	0.00875077	0.298874	0.00442849
	2-Keto-isovaleric acid-oxime-2TMS	35				0.315073								0.104508		0.0232331									0.0357373		0.0404438		0.00894124		0.0043543
	Methylmalonic acid-2TMS	36		0.178749					0.0810928	0.00874322				0.104508					0.224132	0.0116663	0.0119382
	Valine-2TMS	37		0.180484	0.286834	0.321726		0.221049	0.082828	0.103304	0.135512		0.146738	0.106243	0.175801	0.207862		0.13035	0.225868	0.253731	0.174896		0.182915	0.17198	0.26906			0.241666					0.372949
	Glyceraldehyde-meto-2TMS(2)	38		0.164048	0.280007	0.31249			0.066392	0.0964761	0.126275			0.0898074	0.168973	0.198626			0.209432	0.246903	0.16566			0.155544		0.291591			0.00894124	0.00934973	0.532878	0.0014587
	Dihydroxyacetone-2TMS	39		0.180484	0.286834	0.312376	0.356502		0.082828	0.103304	0.126161			0.106243	0.175801	0.198511	0.125892		0.225868	0.253731	0.165546			0.17198	0.26906	0.291477			0.574892	0.00934973	0.532764
	Ethylhydracrylic acid-2TMS	40		0.0253912	0.000730655	0.00163276			0.0181684					0.0103004					0.0259188	9.99031e-06	0.0143959			0.0156043	0.00995052	0.0349867
	Urea-2TMS	41		0.0253912		0.00376824	0.0384275	0.0172293	0.0181684			0.0103173	0.0135115	0.0103004		0.000686261	0.0108856	0.0162433	0.0259188		0.0165313	0.0276041	0.0210945	0.0156043	0.00890972	0.0371222	0.0255348	0.0208122	0.0105263	0.0139954		0.0145814	0.0143464
	4-Hydroxybutyric acid-2TMS	42				0.0035138	0.0212548									0.000431815					0.0162769	0.0104315			0.00890972	0.0368677	0.00836218
	3-Hydroxyvaleric acid-2TMS	43				0.00142822	0.0208621														0.0141913	0.0100388				0.0347822	0.00796944
	2-Hydroxyisocaproic acid-2TMS	44				0.156337	0.0208621				0.139264					0.229423					0.181158					0.174582	0.00796944		0.125324			0.201163
	Norvaline-2TMS	45																												0.30948
	Acetoacetic acid-2TMS(2)	46					0.0384275					0.0103173		0.000643323			0.0108856					0.0276041					0.0255348		0.0105263		0.00116626	0.000635937
	2-Hydroxy-3-methylvaleric acid-2TMS	47																														0.0227116
	Dihydroxyacetone-meto-2TMS	48			0.169826					0.167533					0.22833				0.000708522	0.201237				0.121095	0.00338807							0.02362
	Acetoacetic acid-oxime-2TMS	49		0.163818	0.160073	0.0908637	0.162069		0.125759	0.00112782		0.145314		0.189413	0.176471		0.162416		0.222074	0.155485		0.164088		0.209783	0.00338807		0.162611		0.142889			0.218728
	Octanoic acid-TMS	50		0.168841	0.160736	0.109536	0.133922		0.127404	0.121004	0.124948	0.176296		0.190373	0.176736	0.119294	0.113644		0.22547	0.00144099		0.116926		0.209783	0.193954	0.164794	0.190407				0.00116626
	2-Keto-isovaleric acid-2TMS	51							0.0785452			0.000714363				0.00333561	0.00107617		0.101369		0.00354405	0.00104061			0.00338807					0.000803582
	2-Aminoethanol-3TMS	52		0.907038	1.34613	0.779114			1.25937	1.33072				0.865366	1.24786				4.50877	2.87954				0.707452	1.00793
	Cyclohexanediol-2TMS	53			0.145392	0.111612	0.152842			0.0786511		0.195114		0.065134	0.112522				0.101939					0.0604577								0.128027
	2-Methyl-3-hydroxyvaleric acid-2TMS	54		0.0574946		0.262942	0.083314		0.0789787		0.0208501	0.0824977		0.065134	0.0238324	0.255739	0.0686084		0.101939		0.0156481	0.0724711		0.0604577		0.237517	0.0890848		0.113323	0.2258	0.0309064	0.381121
	Glycerol-3TMS	55		0.0574161		0.262513	0.083314		0.0789787		0.0204218	0.0824977		0.065134	0.0238324	0.255311	0.0686084		0.101939		0.0152197	0.050502		0.0604577		0.237089	0.0890848		0.113323	0.0776255	0.0304781	0.128027
	Acetylglycine-TMS	56		0.905437	1.56385	0.777925	0.123636		1.25778	1.33072	1.38626	0.165907		0.864112	1.24786	0.255311	0.0925712		4.50729	3.08374	0.0152197	0.0883544		0.706198	1.00793	0.853145	0.18796		0.205217		0.11498	0.351914
	Phosphoric acid-3TMS	57		0.905437	1.58991	0.75274		1.2324	1.25778	1.35678	1.36107	1.41782	0.957749	0.864112	1.27392	1.21428	1.42293	1.13526	4.50729	3.10981			4.23898	0.706198	1.034			1.27232					1.94531
	Ethylmalonic acid-2TMS	58		0.0571166		0.262513	0.083314		0.0783112		0.0204218	0.0824977		0.0649016	0.0267268	0.255311	0.0686084		0.101742		0.0152197	0.064681		0.0604577		0.237089	0.0890848		0.113323	0.0776255	0.0304781	0.128027
	2-Ketoisocaproic acid-oxime-2TMS	59		0.119005		0.000885886	0.083314		0.00143728	0.00577632	0.00285515	0.00232507		0.000886577	0.00627954	0.00482565	0.00228818				0.00562878			0.00170019			0.0030854		0.113323	0.0775768		0.128027
	allo-Isoleucine-2TMS	60		0.119005	0.163502	0.144519		0.155465	0.0488191	0.0496512			0.110618	0.0607968	0.0862906	0.0839445		0.0799672	0.125566	0.14266	0.0696398		0.115467	0.0993055	0.132663			0.171847					0.247772
	Isoleucine-2TMS	61		0.119005	0.163502	0.144519		0.155465	0.0488191	0.0496512			0.110618	0.0607968	0.0862906	0.0839445		0.0799672	0.125566	0.14266	0.0696398		0.115467	0.0993055	0.132663			0.171847					0.247772
	Phenylacetic acid-TMS	62		0.117102	0.163035	0.143171	0.000627791		0.0476226	0.00294779	0.0020895	0.000473939	0.00208026	0.0588938	0.00346675	0.00323348	7.60849e-05	0.0023218	0.12407	0.0016846	0.00282092	0.000351208	0.115467	0.0974025	0.132196	0.158848	0.000568492		0.000888991		0.00300631	0.00183805	0.00277773
	4-Aminobutyric acid-2TMS	63		0.119005	0.163502	0.144519				0.0496512	0.0639841			0.0581889	0.00393432				0.125973	0.14266				0.0993055	0.00264269	0.160195			0.406105		0.299045
	Proline-2TMS	64		4.04923				4.19269	1.04645					0.732423				1.18815	0.878901				0.986362	2.72823				1.94766					3.0323
	Maleic acid-2TMS	65		4.01002	0.156019	0.127093	0.254459		1.00724	0.0416087	0.0465587	0.0640926	0.0541276	0.0195482	0.0631704	0.0511064	0.0754702	0.0616224	0.0587784	0.0513171	0.0448077	0.105772	0.0388783	0.0268883	0.124682	0.14277	0.188912	0.161068	0.40756	0.186422	0.281619	0.260482	0.0550576
	Succinic acid-2TMS	66		4.00987	4.20095	5.18053	0.0435678		1.00709	0.0155288	0.0240836	0.0614609	3.39336	0.0194011	0.0370904	0.0366992	0.0381252	0.0252099	0.0586313	0.0252371	0.0304004	0.0405221	0.00246581	0.0267412	0.0340175	0.0234002	0.0595802	0.124656	4.38925	0.186422	0.036761	0.052057	0.0186451
	Glycine-3TMS	67		0.0578036				0.0744996	0.0646174	2.0277	2.71644		0.128436	0.0623735	1.6252		1.14967	0.085759	0.0872603	0.987812	1.05866	0.599922	0.0849588	0.121438	3.54427	2.61998	1.99652	0.0977261	4.39227		3.24858	4.22991	0.194732
	Catechol-2TMS	68		0.0381836	0.0758667	0.0813798	0.0745372		0.0470464	0.0761816	0.0939963	0.0901738		0.0629186	0.115502	0.100806	0.0744145		0.0654957	0.0759903	0.088227	0.0574604		0.0741484	0.130684	0.158719	0.108463		0.230653		0.176454	0.215581
	Methylsuccinic acid-TMS	69					0.0342309					3.05877										0.0311853					0.0502433					0.0427201
	Glyceric acid-3TMS	70		0.0506985	0.0929737	0.0854787	0.101587	0.0705308	0.0636111	0.101952	0.0969524	0.0836399	0.126749	0.0824072	0.176472	0.146305	0.0954595	0.0991262	0.106566	0.123392	0.131675	0.065117	0.0663657	0.0930843	0.15284	0.18406	0.119784	0.0895967	0.133491		0.141798	0.206579	0.154451
	Fumaric acid-2TMS	71		0.116267	0.090585	0.10202	0.17355	0.0248265	0.184962	0.112476	0.160528	0.196109	0.111781	0.173423	0.20889	0.203569	0.163533	0.03983	0.334792	0.174938	0.252003	0.170432	0.0233863	0.185206	0.180046	0.22722	0.222412	0.0539674	0.231872		0.219774	0.312969	0.103009
	Uracil-2TMS	72																											0.00589656
	Citraconic acid-2TMS	73		0.207189			0.174191		0.0392385			0.182034		0.0453539	0.00270215	0.00827416	0.149458		0.0960003			0.156357		0.0516203			0.210853		0.218844			0.298894
	Nonanoic acid-TMS	74		0.202348		0.101349	0.18901			0.00271129	0.159857	0.196109		0.00297496	0.266683	0.202898	0.163533			0.232731	0.251331	0.170432		0.0026024	0.238271	0.226549			0.232919		0.219102	0.312969
	Propionylglycine-TMS	75		0.209331			0.18901		0.0847528		0.236686	0.196109		0.205123		0.435696	0.163533		0.254604		0.252059	0.170432			0.671356	0.590351	0.224928		0.232919	0.129952	0.219831	0.312969
	Serine-3TMS	76		0.209331	0.405118	0.375579	0.46787	0.422886	0.0847528	0.18605	0.290799	0.320643	0.639455	0.205123	0.441201	0.489809	0.290354	0.411181	0.254604	0.336538	0.30029	0.261654	0.487019	0.450739	0.670954	0.644464	0.645348	0.590852	1.13857		0.964664	0.825953	0.695466
	Acetylglycine-2TMS	77		0.209789	0.405118	0.30672	0.418831		0.0847528	0.18605	0.22194	0.281067		0.205123	0.441201	0.420949	0.250778		0.246778	0.336538	0.231431	0.222078		0.446164	0.670954	0.575605	0.605771		1.09864	0.549822	0.895805	0.786377
	Mevalonic lactone-TMS	78																		0.00387369
	Isobutyrylglycine-TMS	79		0.296241	0.378042	0.349995								0.171697					0.286141	0.298496				0.270428	0.336464				0.42437		0.34392
	2-Propyl-3-hydroxy-pentanoic acid-2TMS	80		0.111075	0.12952	0.168116	0.617911		0.0445662	0.232275	0.172476	0.160833		0.04369	0.169516	0.155264	0.110831		0.320534	0.195279	0.233996	0.135511		0.0914737	0.108014	0.105378	0.0406197		0.135075	0.0303404	0.161355	0.154768
	Threonine-3TMS	81		0.296241	0.378042	0.356801	0.617911	0.261043	0.140289	0.158714	0.198562	0.228126	0.231825	0.171697	0.270605	0.249713	0.235553	0.180135	0.286141	0.298496	0.185134	0.239666	0.202966	0.270428	0.337836	0.349433	0.557172	0.271559	0.427065	0.270357	0.355563	0.369318	0.302311
	Mesaconic acid-2TMS	82		0.102349	0.122295	0.160082	0.613659		0.150665	0.225051	0.166799	0.163097		0.0843272	0.162292	0.150112	0.109598	0.0760983	0.311808	0.188055	0.230612	0.135496	0.0956965	0.0827476	0.10079	0.102198	0.56945		0.132034	0.145418	0.158081	0.299472
	5-Aminovaleric acid-2TMS	83												0.0356381													0.573702
	Glutaric acid-2TMS	84			0.129734	0.160082	0.617911			0.23249	0.166799	0.167348	0.0185146		0.169731	0.150112	0.11385			0.195493	0.230612	0.139748		0.0827476	0.108229	0.102198	0.573702		0.136285		0.158081	0.304335
	3-Methylglutaconic acid-2TMS	85		0.0377311	0.0450374							0.0345765		0.0203273	0.0278245	0.0410146	0.0309139		0.0344561	0.0189403	0.02777	0.029329		0.0434903	0.0464055	0.0464922	0.0553114				0.0469585	0.0416405
	3-Methylglutaric acid-2TMS	86		1.38437	1.60299				0.332569	0.371943	0.209577			0.568576	0.75318	0.506956			0.952936	0.636195	0.404498			1.03339	1.02267	0.73004
	Isobutyrylglycine-2TMS	87									0.210489
	3-Aminopropanoic acid-3TMS	88		0.0149465	0.178251		0.0428211	0.0338324	0.0500881	0.0691968			0.0461083	0.0741061	0.143425	0.0939231		0.0263499	0.121273	0.0996802			0.0193663	0.0711736	0.129431	0.0958619		0.0413279	0.115711		0.0949421		0.0690572
	2-Deoxytetronic acid-3TMS	89		0.0149465	0.178251	0.0885477	2.01286		0.0500881	0.0691968	0.088401	0.415134		0.0741061	0.143425	0.0939231	0.704631		0.121273	0.0996802	0.0680113	0.634709		0.0711736	0.129431	0.732841	1.46932		0.40103	0.311621	0.311802	0.614786	0.0113764
	3-Methylglutaconic acid(E)-2TMS	90		0.0149465					0.00995239	0.0610724		0.101901							0.0411993					0.0711736		0.0958619
	Glutaconic acid-2TMS	91		0.0149465	0.113479	0.0258631	2.01133		0.0175113	0.0129814	0.0885611	0.0228434		0.0192939	0.134129	0.0939231	0.703102		0.0411993	0.0331302	0.0252047	0.63318		0.0711736	0.0280664	0.0196469	1.46779		0.399501		0.0191427	0.613257
	Decanoic acid-TMS	92			0.0134519	0.0190808	0.00900118			0.0222775	0.0166019	0.0229263			0.0491399	0.0878741	0.00538727		0.0343195	0.0588051	0.0191558	0.0266161			0.0501305	0.0135979	0.00790641		0.0160728	0.0360611		0.0185646
	Homoserine-3TMS	93				0.0454269			0.0175113	0.0222775	0.0188426			0.0192939					0.0411993		0.0252047			0.00728899					0.0160728	0.0269412	0.0191427	0.0185646
	Oxalacetic acid-meto-2TMS	94		0.101236	0.00192698	0.0163248	0.00500422			0.146556		0.0189293			0.00064437	0.000157171	0.0301485				0.00627649	0.00204152		0.10694	0.00225077	0.00811991	0.00390945		0.0108423		0.00870269	0.0145676	0.0120167
	3-Aminoisobutyric acid-3TMS	95					0.00900118					0.00946144					0.0114332					0.0202563					0.00734363					0.0183462
	Erythrulose-meto-3TMS(1)	96		6.17722	0.113825		0.187236		0.0655803				0.0819566	0.0113247	0.0617433	0.0391143	0.0797571	0.0612116	0.118424		0.053113		0.0656029	0.107134	0.107577	0.139286			0.245175		0.175553	0.270371	0.103108
	3-Methylglutaconic acid(Z)-2TMS	97				0.00759744																		0.0052741
	2-Propyl-5-hydroxy-pentanoic acid-2TMS	98		6.25407	8.5271				8.96062					9.86458	16.5543				17.946					8.48233
	Citramalic acid-3TMS	99		6.25375	8.52618	8.09752		8.05657	8.9603		0.0204759		0.0835006	9.86426	16.5534	15.5184			17.9457	0.0225764	16.1211	0.00638698		8.482	11.8686					0.00731516
	Mandelic acid-2TMS	100		6.25407	8.5271	8.08127			8.96062	9.61614					0.0122448					0.023504				0.0052741	11.8695
	Isovalerylglycine-TMS	101		6.25407	8.46266	8.06688			8.96062	9.55169				9.86458	16.4899	15.4702			17.946					8.48233	11.8085
	Erythrulose-meto-3TMS(2)	102		6.25375	8.54551	8.16429	8.6883	8.05657	8.9603	0.0207168	0.0180241		0.0835006	9.86426	16.5543	15.5718	0.0797571		17.9457	0.023504	0.0142822	0.0772987	0.0665222	8.482	11.9561	0.200798	0.260599				0.00826234	0.270371	0.105674
	Malic acid-3TMS	103		6.24986	8.66503	8.26814	8.84677	8.06177	8.95306	9.60961	9.35017	8.64717	8.81607	9.86038	16.6022	15.6139	13.2206	14.2165	0.100676	0.0241707	16.1442	12.175	15.3362	8.50055	12.0629	12.0521	13.3422	9.64978	9.99551	8.07447		14.4159	13.7981
	Adipic acid-2TMS	104					8.9599				9.37369	8.65744			16.6088	15.649	13.2732			14.857	16.1762	12.2134			12.0858	12.1729	13.4871		10.0779	10.7494	12.4725	14.4231
	Threitol-4TMS	105					8.9599		0.0737723			8.65744					13.2732		0.683111			12.2134					13.4871		10.0779	10.7494		14.4231	0.0216005
	N-Acetylserine-2TMS	106				1.12434	8.9599		0.0737723		0.346874	8.65744		0.225903		0.863808	13.2732		0.683111		0.420355	12.2134				1.51063	13.4871		0.953739	10.7494	0.667718	14.4231	0.0212104
	Phenyllactic acid-2TMS	107				0.420329				0.408433					0.681711					0.78933					0.279916						0.142107
	Isovalerylglycine-2TMS	108									0.443463								0.713077	0.779409
	3-Aminoglutaric acid-2TMS	109				0.464667			0.0810271	0.42724				0.236447		0.813169			0.709605						0.343476	0.612308					0.670809
	meso-Erythritol-4TMS	110							0.0879388	0.428559	0.438539			0.243359		0.832783			0.716516		0.788601					0.611076					0.678003		0.0197172
	N-Acetylserine-3TMS	111			0.121836	0.328018			0.0879388	0.43092	0.462344	0.486448		0.243359	0.601813	0.85053	0.539709		0.716516	0.72821	0.754723	0.515733			0.0775862	0.695179					0.741551	0.24743
	Aspartic acid-3TMS	112			0.121836	0.213553		2.10911	0.0879388	0.43092	0.463519	0.515601	1.34304	0.243359	0.601813	0.766088	0.505479	1.5311	0.716516	0.72821	0.753967		1.84992		0.0775862	0.379817		1.42066	0.500339	0.654493	0.710052	0.266468	0.568762
	Methionine-2TMS	113				0.218569			0.0890863	0.43092	0.468535	0.50919		0.243359	0.601813	0.771104	0.492153		0.716516	0.72821	0.758983	0.485773						0.12371	0.331062	0.425573	0.715068
	5-Oxoproline-2TMS	114						2.41824	0.230779	0.43092			1.08458	0.47407		1.37319		1.34737	0.851613		0.848281		1.12225			1.89631		2.74977			0.701714		0.818092
	Thiodiglycolic acid-2TMS	115		0.97967	0.121836	0.218569		2.11097	0.0891223	0.350669	0.466353	0.508479	1.3516	0.242627	0.601813	0.771104	0.489968	0.0672069	0.715785	0.72821	0.758983	0.46463	1.86034	1.3052	0.0775862	0.384832		0.0641503	0.328877		0.715068	0.211423	0.537492
	4-Hydroxyproline-3TMS	116		0.980402										0.481408					0.858951
	4-Aminobutyric acid-3TMS	117		1.07686				1.33188	0.252997		0.529355		0.664482	0.759665				0.799346	1.25531		1.36488		0.919456	0.684848				0.990426					0.537492
	7-Hydroxoctanoic acid-2TMS	118		0.0280288	0.0190049	0.0090151	0.691709		0.0138255	0.0441677	0.505118	0.536826		0.0185428	0.0183385		0.624075		0.0349788	0.0150247	1.35217	1.18906		0.0219849		1.89696			0.725159		0.899347	1.11569
	Pyrogallol-3TMS	119			0.0222629					0.0425956	0.0514635								0.0349788							0.0176838					0.0118886
	Oxalacetic acid-3TMS	120		0.122968		0.0177398			0.083213	0.0425956	0.367841	0.330659		0.116218	0.0215965	0.0107527	0.0108144		0.292676	0.0182826	1.36089	0.0101686		0.0930148						0.590912	1.43125	0.0237369
	Cysteine-3TMS	121		0.127036	0.259079	0.0217215	0.229429		0.0872812	0.430915	0.371822	0.0183845		0.120286	0.384784	0.0147344	0.234339		0.296745	0.30087	0.0193183	0.0124498		0.097083	0.226994	0.262801	0.168383		0.383523		0.437371	0.0260182
	Tiglylglycine-TMS	122		0.0492458					0.0447022		0.117577			0.0596093		0.115586					0.134158										0.189172
	Threonic acid-4TMS	123		0.127036	0.253624	0.254412	0.229429	0.160525	0.0872812	0.425459	0.371822	0.251887	0.128217	0.120286	0.379329	0.297292	0.234339	0.19399	0.296745	0.295414	0.412886	0.207807	0.129625	0.097083	0.221539	0.262801	0.168383	0.122412	0.383523	0.301922	0.437371	0.534108	0.344387
	2-Hydroxyphenylacetic acid-2TMS	124		0.0504166	0.259079	0.247893	0.224427	0.160525	0.045873	0.0924707	0.111058	0.246885	0.128217	0.0607801	0.384784	0.290773	0.229337	0.0157567	0.142466	0.00977113	0.406366	0.202805	0.0153063	0.097083	0.226994	0.256282	0.163382	0.0095557	0.170187	0.144894	0.182653	0.529106	0.344387
	2-Ketoglutaric acid-meto-2TMS	125		0.048683	0.0902601	0.0837208	0.125852	0.0525299	0.0441394	0.0904738	0.117577	0.099014	0.0555394	0.0590465	0.117863	0.115586	0.107276	0.0681791	0.140733	0.139742	0.134158	0.120496	0.0601557	0.0467464	0.0981179	0.120131	0.146999	0.0556863	0.174201	0.144894	0.189172	0.53312	0.128426
	2-Hydroxyglutaric acid-3TMS	126		0.0504166	0.0922571	0.0837208	0.125852	0.0525299	0.045873	0.0924707	0.117577	0.099014	0.0555394	0.0607801	0.11986	0.115586	0.107276	0.0681791	0.142466	0.141739	0.134158	0.120496	0.0601557	0.00809382	0.100115	0.120131	0.146999		0.174201	0.149118	0.189172	0.229827	0.128426
	2-Isopropylmalic acid-3TMS	127				0.0202478	0.125749		0.00938865			0.0989118		0.012012		0.115586	0.0113679		0.0533848	0.00977113				0.00809382	0.0102567	0.0177265	0.0190905		0.174098	0.149118	0.189172	0.229725
	Tropic acid-2TMS	128		0.406972			0.0231229		0.00938865		0.259767	0.0988829			0.0123371		0.107145				0.00898461	0.120365			0.00777443	0.0258585	0.146868		0.0253533	0.149118	0.018033	0.229696
	Pimelic acid-2TMS	129		0.0139351	0.201341	0.275223			0.0286553	0.0456774		0.119888		0.0366824	0.127651	0.174041	0.0552271		0.0677303	0.151893		0.00960032			0.274208	0.262405	0.0190435				0.400123
	Phosphoenolpyruvic acid-3TMS	130					0.0395316
	2-Ketoglutaric acid-3TMS	131			0.0293451	0.275223	0.0395316		0.0163168	0.132978	0.256735	0.121026		0.0181245	0.085073	0.165351	0.012458	0.110807	0.0512446	0.0699574	0.140439	0.0311859		0.0109992	0.125283	0.262405	0.0352926	0.507576	0.0267544	0.106408	0.400123	0.106407
	3-Hydroxy-3-methylglutaric acid-3TMS	132				0.27429	0.0395316		0.0163168					0.0366824	0.127651		0.012458			0.151893	0.108308	0.0107374		0.00666542	0.125283	0.0249254	0.0201806		0.334499		0.203308
	3-Hydroxyphenylacetic acid-2TMS	133		0.406972	0.730819	0.66247	0.750407	0.592159	0.386863	0.498067	0.256735	0.118479	0.227387	0.363437	0.76942	0.165351	0.0530008	0.237499	0.627038	0.557518	0.553213	0.028722	0.237682	0.400237	0.65203	0.497157	0.0327461	0.507576	0.507438		0.563899	1.00975	0.228584
	Hypotaurine-3TMS	134		0.406972	0.730819	0.22861	0.23594		0.386863	0.498067	0.256735	0.121026		0.363437	0.76942	0.165351			0.627038	0.151893	0.140439	0.106257		0.400237	0.274208	0.262405	0.207168		0.334499	0.0145519	0.563899	0.0217787
	3-Aminoglutaric acid-3TMS	135		0.406972	0.201341	0.106654	0.23594									0.174041	0.0791303			0.0582908	0.553213			0.00666542	0.0789826	0.290666	0.207168		0.334499	0.136162	0.204241
	Ornithine-3TMS	136			0.201341	0.22861	0.23594			0.0480746	0.0778619	0.121026			0.127651	0.174041	0.0555473			0.152646	0.109241	0.0312686			0.274208	0.290666	0.207168		0.334499	0.127425	0.204241	0.106407
	Lyxose-4TMS(1)	137		0.0046183	0.00382966	0.66247	0.752954		0.00202577	0.63071	0.686679	0.650896		0.00364409	0.76942	0.584627	0.00245354		0.00663942	0.558711	0.553213	0.455962		0.00666542	0.65203	0.497157	0.0352926		0.509985	0.713815	0.563899	1.0123
	Glutamic acid-3TMS	138				0.10658	0.23594	0.460315					0.279051			0.0885495		0.327908		0.0590241		0.106257	0.382801		0.0789826	0.118438	0.207168	0.425651	0.152459	0.127621	0.167451		0.271234
	Arabinose-4TMS(1)	139		0.0046183	0.00382966	0.658787	0.00521688		0.00202577	0.00724013		0.00241131		0.00364409	0.00124563	0.00909829	0.00245354		0.00663942	0.0131103	0.560167	0.00365831		0.00666542	0.65203	0.00513596	0.00365636		0.505417	0.834947	0.555476	1.0123
	2-Ketoglutaric acid-oxime-3TMS(1)	140			0.00382966	0.0998357	0.00425873	0.0655905		0.000303866		0.00145315	0.0108585		0.00124563	0.0831094	0.00149538		0.00788678	0.058598	0.00678605	0.00270016		0.000990333	0.0789826	0.109703	0.00269821		0.149261		0.158197	1.01058
	Phenylalanine-2TMS	141		0.00478649	0.00382966	0.0925406	0.00425873	0.0655905	0.0285048	0.000303866	0.00427187	0.00145315	0.0441953	0.00364409		0.0667909	0.597648		0.00663942	0.0102641		0.00270016	0.0659184	0.00666542	0.0664599	0.00444398	0.00269821	0.0657046	0.149261	0.832827	0.14783	0.010009	0.0484093
	Asparagine-4TMS	142		0.0130191	0.0608279	0.0057456	0.00433647		0.0285048	0.00724013	0.00492844	0.00153089			0.0120497	0.00420298	0.00157313		0.0144097	0.0153451	0.0129842	0.0027779				0.0972918	0.00277595		0.140596	0.832827	0.115836	0.0100867
	Rhamnose-4TMS(1)	143		0.0130191	0.0608279		0.00360261		0.0285048	0.00724013	0.00492844	0.00079703		0.00356934	0.0120497	0.00420298	0.000839263		0.0144097	0.0102641	0.0129842	0.00204404		0.00401917		0.0972918	0.00204209		0.139862	0.00266696	0.00611199	0.00935289
	4-Hydroxyphenylacetic acid-2TMS	144		0.0130191	0.0608279	0.00227471	0.00433647		0.0285048	0.00724013	0.00145755	0.00153089	0.0446072	0.0138972	0.0120497	0.0747571	0.00157313		0.0523909	0.0153451	0.00951335	0.0027779	0.0659549	0.042346		0.00162966	0.00277595	0.0662634	0.10571	0.832827	0.000234509	0.00059245
	Lauric acid-TMS	145								0.00724013		0.00554763		0.0138972		0.00473113	0.00245354			0.0153451	0.0129842			0.00401917					0.00815872
	Tartaric acid-4TMS	146		0.00521494	0.0608279	0.048654		0.123598	0.0207006	0.0362088	0.0602525		0.146246	0.0365469	0.0516808	0.0795408		0.113955	0.0445867	0.0459273	0.0524216	0.0416044	0.130644	0.0345418	0.0670713	0.108417	0.0600315	0.103936	0.121157	0.00266696	0.115836		0.173397
	Hexanoylglycine-2TMS	147		0.0130191	0.0608279	0.048654			0.0285048	0.0362088	0.00492844	0.00466722		0.0447837	0.0516808	0.0795408	0.00581892		0.0523909	0.0153451	0.0129842	0.103029		0.042346	0.0670713	0.108417			0.121891	0.00266696	0.00611199	0.0106798
	2-Ketoglutaric acid-oxime-3TMS(2)	148		0.00760463	0.0608279	0.047369			0.0230903	0.0362088	0.0589675			0.0393692	0.0516808	0.0782558	0.00581892		0.0469764	0.0459273	0.0116993			0.0369315	0.0670713	0.00385099	0.00277595		0.121891	0.00266696	0.114551	0.00167915
	Ribose-4TMS(1)	149		0.0130191	0.0608279	0.048654		0.12481	0.0288316	0.0362088	0.0602525	0.0326443	0.147602	0.0451324	0.0516808	0.0795408	0.0444767	0.115557	0.0543829	0.0459273	0.0524216		0.132184	0.042346	0.0670713	0.108417	0.00120942		0.121891		0.115836	0.00167915	0.173397
	N-Acetylaspartic acid-2TMS	150		0.0130191	0.0554592	0.048654			0.0402262	0.0362088	0.0602525	0.00603433		0.0145842	0.0698659	0.0795408	0.132686		0.0895433	0.0163105	0.0524216	0.0132287		0.055496	0.075089	0.108417			0.122482	0.0328899	0.115836	0.0112713
	Ribose-4TMS(2)	151		0.0130191	0.0729155	0.048654	0.0596368	0.0739638	0.0297857	0.0362088	0.0602525	0.0390534	0.0577124	0.0469238	0.0516808	0.0795408	0.0437429	0.0832207	0.0604878	0.0459273	0.0524216	0.0416044	0.140468	0.042346	0.0670713	0.108417	0.0600315	0.0958749	0.121157	0.0328899	0.115836	0.0632823	0.152121
	Arabinose-4TMS(2)	152		0.0353938	0.0154074	0.00826912	0.0596368	0.0739638	0.0297857	0.0111104	0.00668463	0.0390534	0.0577124	0.0137039	0.0168006	0.0162938	0.0437429	0.0832207	0.0277366	0.0163105	0.0867981	0.0416044	0.140468	0.014484	0.0224687	0.0136029	0.0600315	0.0958749	0.121157	0.0328899	0.11341	0.0632823	0.152121
	Glutaconic acid-3TMS(1)	153		0.0394066	0.0608279	0.00526578	0.061251		0.0347721	0.0362088	0.00368129	0.0406677		0.0399511	0.073585	0.0132905	0.0470581		0.10576	0.0846796	0.071899	0.0439177		0.0485233	0.0224687	0.0785984	0.0616458		0.122771	0.0328899	0.085551	0.0648966
	Lyxose-meto-4TMS(1)	154		0.0463793	0.0554592	0.0530677	0.0498564	0.0723831	0.0417448	0.0334009	0.0396249	0.0406677	0.0576286	0.0413954	0.0698659	0.0680787	0.048489	0.083116	0.112654	0.0741803	0.089224	0.0454284	0.138451	0.0461449	0.075089	0.0840277	0.0616458	0.0946213	0.10068	0.0359943	0.0909802	0.0648966	0.149915
	Ribose-4TMS(3)	155		0.0353938	0.0154074	0.00826912	0.0189063	0.0723831	0.0402262	0.0111104	0.00668463	0.0143203	0.0554318	0.0137039	0.0168006	0.0162938	0.0131525	0.0838539	0.0274861	0.0163105	0.0867981	0.0463733		0.014484	0.0224687	0.0136029	0.127763		0.10068	0.0366158	0.0885543	0.0675549	0.0849848
	Threo-b-hydroxyaspartic acid-4TMS	156		0.0463793	0.0554592	0.048654	0.0480518		0.0402262	0.0111104	0.0602525	0.0388631		0.0413954	0.0698659	0.0795408	0.0466844		0.112181	0.0846796	0.0524216	0.0770092		0.055496	0.0224687	0.108417	0.0598412		0.120966	0.0369977	0.115836	0.0662371
	Lyxose-4TMS(2)	157		0.0353938	0.0154074	0.010695	0.0189063	0.0723831	0.0402262	0.0111104	0.00911053	0.0143203	0.0554318	0.0137039	0.0168006	0.0187197	0.0131525	0.0838539	0.0263336	0.0163105	0.089224	0.0463733	0.138451	0.014484	0.0224687	0.0160288	0.127763	0.0946213	0.10068	0.0380263	0.0909802	0.0680417	0.0849848
	Xylose-meto-4TMS	158		0.0353938	0.0553018	0.0530677	0.0498564	0.0737371	0.0413373	0.0334009	0.0481458	0.0434759	0.0901866	0.0413674	0.0698659	0.0680787	0.0647117	0.0754356	0.0852543	0.0701171	0.089224	0.0788138	0.0935095	0.055496	0.0637157	0.0840277	0.127763	0.0608894	0.10068	0.0858566	0.0909802	0.124775	0.0849848
	Homocysteine-3TMS	159		0.0463793	0.0728315	0.0673693	0.0498564		0.0394758	0.0526787	0.0481458	0.0620372		0.0375188	0.0698659	0.0655058	0.0647117		0.10067	0.082607	0.0773283	0.0788138		0.055496	0.075089	0.0840277	0.127763		0.0634474	0.0384035	0.0729297	0.0680417
	N-Acetylaspartic acid-3TMS	160		0.0596535	0.0506689	0.0615145	0.0850236		0.0394758	0.0526787	0.0422909	0.0406677		0.0371648	0.070009	0.0190994	0.0647117		0.10067	0.082607	0.0714734	0.0463733		0.045462	0.0745965	0.0701744	0.127763		0.0634474	0.0791054	0.0707273	0.104884
	Lyxose-meto-4TMS(2)	161		0.0463793	0.0644615	0.0673693	0.0480518	0.0723831	0.101842	0.046782	0.0481458	0.0416713	0.0554318	0.0371648	0.0641123	0.0680787	0.0629071	0.0838539	0.153905	0.0642204	0.0773283	0.0770092	0.138451	0.045462	0.0575728	0.0840277	0.125958	0.0946213	0.0988751	0.0858566	0.0729297	0.12297	0.148781
	Asparagine-3TMS	162		0.0596535	0.0607892	0.0472129	0.0850236	0.643421	0.101842	0.046782	0.0422909	0.0620372	0.362867	0.0370977	0.152355	0.0622239	0.0646045	0.330078	0.077925	0.0767103	0.0833691	0.0837465	0.460175	0.0599286	0.056685	0.0319124	0.127763	0.736788	0.10068	0.0858566	0.0707273	0.124775	0.219995
	2-Hydroxyadipic acid-3TMS	163		0.0463793	0.0666859	0.0673693	0.0850236		0.0387049	0.0526787	0.0481458	0.0620372		0.0364857	0.070009		0.0646045		0.0191155	0.082607	0.0773283	0.0837465		0.000845807					0.0632028	0.0791054	0.0729297	0.0680417
	Arabinose-meto-4TMS	164		0.0463793	0.0607892	0.0634764	0.0480518	0.0737371	0.101842	0.046782	0.0442528	0.0602326	0.0901866	0.0364857	0.0641123	0.0641857	0.0629071	0.0754356	0.153905	0.0767103	0.0734353	0.0770092	0.0935095	0.045462	0.0559492	0.0801348	0.125958	0.0608894	0.0980425	0.0858566	0.0690368	0.12297	0.0849848
	Octenedioic acid-2TMS	165		0.0596535	0.0607892	0.0220729	0.0184806		0.101842	0.0110932	0.0481458			0.0752378	0.0134183	0.0248834	0.0197141		0.10067	0.0767103	0.0773283	0.0767451		0.000845807	0.0120016	0.0377672	0.0696369		0.0291943		0.0729297	0.10268
	Taurine-3TMS	166		0.0596535	0.0666859	0.244573	0.0178189		0.101842	0.208171	0.029104	0.0608259		0.0349102	0.070009	0.379057	0.017034		0.0191155	0.082607	0.0773283	0.0765375		0.000845807	0.0930718	0.0760293	0.0707449		0.0303811	0.0791054	0.0765821	0.103867
	3-Hydroxyadipic acid-3TMS	167		0.0596535	0.0157261	0.0673693	0.076125		0.101842	0.0526787	0.0481458	0.0577516		0.00319572	0.070009	0.0619755	0.054824		0.0191155	0.082607	0.0773283	0.0733656		0.000845807	0.0575426	0.0757708	0.067402		0.0598453	0.0791054	0.0729297	0.0978891
	Ribose-4TMS(4)	168		0.0596535	0.0658918	0.0673693	0.0359937		0.101842	0.046782	0.0481458	0.0376195		0.0752378	0.152355	0.0619755	0.051454		0.153905	0.200577	0.0773283	0.0584825		0.0599286	0.0516459	0.0835112	0.116281		0.0927251	0.0858566	0.0909802	0.113653
	3-Sulfinoalanine-3TMS	169		0.0596535	0.0658918	0.244573	0.0324401		0.101842	0.202274	0.481537	0.140395		0.0752378	0.152355	0.379057	0.0512616		0.153905	0.200577	0.383436	0.0698032		0.0599286	0.0871752	0.509278	0.0631185		0.556186	0.0791054	0.958695	0.0931091
	Fucose-4TMS(1)	170		0.0596535	0.0658918	0.0220729	0.0835526		0.101842	0.202274	0.0481458	0.145754		0.0752378	0.152355	0.0619755	0.100919		0.153905	0.200577	0.0773283	0.123691		0.0599286	0.0120016	0.0722325	0.0645257		0.0587409	0.0858566	0.0729297	0.196493
	Ribulose-meto-4TMS	171		0.0551487	0.0658918	0.0181209	0.0835526		0.0973376	0.0110932	0.025152	0.145754		0.0707331	0.152355	0.0200321	0.100919		0.149401	0.200577	0.379484	0.123691		0.0554239	0.0120016	0.0682806	0.0966766		0.0297516	0.118258	0.0689778	0.196493
	Ribose-meto-4TMS	172		0.0573957	0.0658918	0.0220729	0.0835526		0.0995847	0.202274	0.029104	0.145754		0.0729801	0.152355	0.023984	0.100919		0.151648	0.200577	0.0243537	0.123691		0.0576709	0.0869706	0.0361343	0.0645257		0.0587409	0.118086	0.958695	0.196493
	Xylulose-meto-4TMS	173		0.0551487	0.0658918	0.0181209	0.0835526		0.0973376	0.202274	0.025152	0.145754		0.0707331	0.152355	0.0200321	0.100919		0.149401	0.200577	0.379484	0.123691		0.0554239	0.0120016	0.0321824	0.0966766		0.0297516	0.118086	0.0726302	0.196493
	Ribonolactone-3TMS	174		0.0551487	0.0658918	0.0220729	0.0725626		0.0973376	0.202274	0.029104	0.0541892	0.0950499	0.0707331	0.152355	0.023984	0.0512616		0.149401	0.200577	0.0243537	0.0698032		0.0554239	0.0120016	0.0361343	0.0192705		0.0243934	0.0750082	0.0765821	0.191134	0.0752975
	Suberic acid-2TMS	175		0.565326	0.663911	0.000464832			0.477412		0.79487			0.00319572	0.752234	0.687366	0.000734833		0.715842		0.595967			0.000435601		0.686869					0.701435
	Ribulose-4TMS	176		0.0551487	0.0658918	0.240621	0.0781944		0.0973376	0.202274	0.477585	0.0103186	0.0950499	0.0707331	0.152355	0.375106	0.0955605	0.0849544	0.149401	0.200577	0.379484	0.118333		0.0554239	0.663499	0.0321824	0.0192705		0.0243934	0.0750082	0.0726302	0.0248621	0.0752975
	Lysine-3TMS	177																											0.127793
	Rhamnose-4TMS(2)	178		0.0843551	0.0352633	0.0119401	0.717049		0.0153104	0.0605648	0.0740266			0.0150573	0.0488024	0.0664954	0.623739	0.123419	0.0258307	0.0501763	0.0577929			0.0133275	0.0196933	0.0133163	0.938092		0.0733737			0.0505852
	2-Ketoadipic acid-oxime-3TMS	179		0.0710768	0.0347623	0.00767062	0.00816627		0.0157492	0.10305	0.0697571	0.0231031	0.116083	0.00177897	0.0811286	0.0624191		0.123419	0.087262	0.105298	0.0542874	0.0275456	0.125438	0.0495743	0.0191923	0.00904684	0.939912	0.087908	0.1264		0.0899628	1.05283	0.0966691
	1,6-Anhydroglucose-3TMS	180			0.0352633	0.0119401	0.0118139	0.0952222	0.00988255	0.0605648	0.0740266	0.0267508	0.0348298	0.0224712	0.0473367	0.0514594	0.0196062	0.123419	0.0125524	0.0501763	0.0585568	0.0330384	0.117607	0.0166217	0.0196933	0.0133163	0.0408878	0.087908	0.0733737	0.907924	0.0942323	1.05677	0.0966691
	Xylose-4TMS(1)	181			0.0275828	0.0240297	0.00313207	1.00392	0.82501	0.0460852	0.053785	0.0180689	1.00841	0.0146638	0.0343228	0.0312178	0.0109243	0.123419	0.875469	0.0356967	0.0383152	0.0247047	0.117607	0.0155979	0.0468786	0.0485551	0.0341005	1.00927	0.0646918		0.0739907	0.0565484	0.110987
	Xylitol-5TMS	182		0.915162		0.100105	0.12456	1.00392	0.82501		0.0793545	0.0820117	1.00841	0.032445		0.09083	0.0465086		0.875469		0.0383152	0.0247047		0.0485505			0.0341005	1.00927	0.101799		0.0739907	0.0565484
	Tricarballylic acid-3TMS	183		0.0127313	0.0420624		0.0118139		0.0293464	0.103551	0.0535469	0.0267508				0.0905919			0.10054	0.0501763	0.109785	0.0637548		0.0299	0.0196933		0.0785754		0.0733737		0.0737526	0.0505852
	Fucose-4TMS(2)	184			0.0420624	0.0237916	0.133242	0.000296432		0.056836	0.980013	0.0267508	0.00478422	0.00309962	1.12691	0.97952	0.0196062			0.103058	0.0380771	0.0637548	0.00462281		0.0613582	0.048317	0.0785754	0.0056421	0.0560658		0.0737526	0.0534595
	Glycerol 2-phosphate-4TMS	185															0.0196062
	Rhamnose-meto-4TMS(1)	186		0.915745			0.12456		0.813895			0.0180689		0.990317			0.0465086	0.00845553	0.876051		0.0294132	0.0744939	0.00712612	0.989137			0.0798839		0.101799			0.0458681	0.00729375
	Arabitol-5TMS	187				0.0264864	0.12456				0.0194575	0.0820117			0.11181	0.0189646	0.0465086				0.0189646	0.0744939		0.0028569		0.0189646	0.991318		0.991318		0.0189646	0.0458681
	2-Deoxy-glucose-4TMS(1)	188				0.0193233					0.0122944	0.000407404			0.11181	0.0118015					0.0118015
	Cysteic acid-3TMS	189				0.0432889						0.0820117									0.130264	0.0744939					0.0798839			0.0606162
	Glutamine-4TMS	190					0.133242																				0.0885658			0.0606162	0.0870467
	Rhamnose-meto-4TMS(2)	191					0.99126	0.0173284					0.0089697			0.0586861		0.00845553				0.99126	0.00707129					0.0111075	0.99126				0.00729375
	Glutaconic acid-3TMS(2)	192			0.99976	0.0152443				0.99976	0.00161708											0.0831757				0.00302782	0.0885658					0.05455
	Aconitic acid-3TMS	193				0.0152443					0.00161708					0.0919312					0.00857356					0.00302782					0.00404322
	Fucose-meto-4TMS(1)	194					0.99126	0.0173284				0.99126	0.0089697			0.0919312	0.99126	0.00845553			0.00857356	0.99126	0.00707129			0.00302782		0.0111075	0.99126		0.00404322		0.00729375
	Dihydroxyacetone phosphate-meto-3TMS(1)	195			0.0316369						0.00874796																0.0311379					0.115331
	Fucose-meto-4TMS(2)	196		0.0543887	0.0063054	0.0118784			0.565094	0.00287674	0.00874796			0.00275441	0.00504934	0.00513839			0.00386205	0.00297001	0.00489956			0.00456217	0.00658297	0.0107271					0.00783428
	Mannose-5TMS(1)	197			0.194233		0.993825			0.67634		0.956094		0.10227	0.186142	0.00513839	0.940388		0.172475			0.947802		0.127477	0.325743		0.990266		1.00398			1.11478
	Dihydroxyacetone phosphate-meto-3TMS(2)	198		0.0543887	0.194233	0.310498			0.0795315		0.388288	0.0232337							0.1604		0.426423			0.127477	0.327165	0.0418089	0.0345203		0.0563362			0.0341705
	Glycerol 3-phosphate-4TMS	199		0.0824308	0.191441	0.320927	0.226123		0.0795315	0.137908	0.39295	0.255411		0.10227		0.416752			0.1604		0.454032	0.276558		0.127477	0.337253	0.486279			0.812649	0.201979	1.01549
	Homovanillic acid-2TMS	200		0.0820041	0.194233	0.320927	0.226123				0.39295	0.255411							0.159973	0.153148		0.276558		0.12705	0.340045	0.494067	0.281243		0.0483654	0.229311		0.323755
	Xylose-4TMS(2)	201		0.338088	0.479476	0.431389	0.226123		0.565094	0.67634	0.563115	0.255411		0.596071	0.998449	0.880657	0.201581		1.03828	0.736962	0.809264	0.276558	0.805575	0.323099	0.501528	0.464773	0.281243		0.812649	0.229449	0.509908	0.334814
	Glutamine-3TMS	202		0.140605		0.160419	0.226123	5.84927	0.0846248	0.67634		0.629484	2.68542	0.101518	0.998449	0.33085	0.201581	2.37342	0.191697	0.736962	0.458577	0.276558	2.46942	0.166138	0.362762			5.58299	3.18846	0.811999	1.03458	0.337947	1.40452
	Azelaic acid-2TMS	203		0.0805698			0.47835		0.0637733							0.138944									0.361586	0.120512			0.812649
	2-Phosphoglyceric acid -4TMS	204										0.255411										0.276558					0.281243			0.244239		0.346363
	O-Phosphoethanolamine-4TMS	205			0.0206199	0.0380493		0.0195778							0.0950596	0.0807512		0.0468045					0.0449681		0.0689177	0.0853947		0.0271657		0.244239		0.346363
	2-Deoxy-glucose-meto-4TMS	206		0.0805698	0.0362148	0.0560183	0.0186609		0.0637733	0.0944727	0.162226	0.0665394		0.0750259	0.0834581	0.018717	0.072662		0.148367			0.0917351		0.131538		0.0730325	0.049756		0.126921	0.0895715	0.158386	0.14822
	2-Deoxy-glucose-4TMS(2)	207		0.0453193	0.0362148	0.0522414	0.0160619		7.34642	11.9082		0.0665394	13.2958	0.0100615	16.2583		0.072662		0.0211022			0.0917351		0.00542903						0.0895715		0.139016
	Hippuric acid-2TMS	208		0.0453193		0.0552298	0.0160619		7.55653	0.0944727						0.0637033	0.072662					0.0917351		0.131538		0.0393712			0.0311224
	Shikimic acid-4TMS	209		0.0453193	0.0206199	0.016009	0.0128201	0.0195778	0.0599136	0.117702	0.163094	0.0718597	0.0465373	0.0203315	0.0809053	0.0558495	0.0423737		0.0492298	0.0731017	0.0897485	0.0268939	0.0282518	0.00542903	0.0504761	0.0451311	0.0267082		0.126921		0.159254	0.132254	0.0887473
	Hypoxanthine-2TMS	210							0.0599136							0.05374													0.126921
	Galactose-5TMS(1)	211		0.0453193	0.00466967	0.0012887	0.00509351	0.00437294	7.80624	13.4665	12.0238	0.0665394	13.9328	0.0100615	18.3134	15.9331	0.072662		0.0211022	16.0803		0.0917351	4.43123	0.00542903	18.7066	0.0451311	0.0266494	6.44751	0.126921	0.0577494	0.159254	0.130813	4.66415
	3-Phosphoglyceric acid-4TMS	212																											0.126921
	Fructose-5TMS(1)	213		14.6319	21.1626	18.8553	0.012522	7.71683	8.09117	14.1668	12.9669	0.0629995	14.2556	11.1912	19.3857	17.4455	0.0691221	6.44682	20.1068	17.2048	14.4025	0.0881952	4.52398	15.0958	19.9625	16.4947	0.0283447	6.56851	15.3864	0.0577494	13.4881	19.4401	4.76867
	Psicose-5TMS(2)	214		14.8275	21.7036	19.2923	20.729	7.77099	8.2359	14.6231	13.3993	17.7435	14.4326	11.4274	20.0086	18.112	16.0486	6.51751	20.5664	17.8008	15.0668	15.7964	4.57938	15.5356	20.5984	17.1914	18.5317	6.62821	16.2398	13.8751	14.0866	21.351	4.82924
	Citric acid-4TMS	215						20.3553										23.6825					19.7181					19.5585					18.7522
	Isocitric acid-4TMS	216						20.3553										23.6825					19.7181					19.5585					18.7522
	Fructose-5TMS(2)	217		46.0083	21.8172	19.4328	20.9817	7.78266	8.26496	14.6957	13.5135	18.0477	14.4725	11.4913	20.1383	18.289	16.2941	6.5286	20.6983	17.9196	15.2356	16.0773	4.59229	15.6267	20.7473	17.3537	18.8536	6.64107	16.4129	14.1294	14.2169	21.8247	4.8407
	Glucuronic acid lactone-3TMS(1)	218		14.9423	21.9386	19.5349	21.1638	7.81899	8.30337	14.7871	13.6094	18.2676	14.5219	11.5504	20.2427	18.4411	16.4582	6.55532	20.817	18.0208	15.3809	16.2998	19.7738	15.7191	20.8915	17.5066	19.1278	6.67187	16.5768		14.3623	22.2066	18.8055
	Psicose-5TMS(1)	219		47.5274	21.9386	19.5349	21.1638	7.81899	8.30337	14.7871	13.6094	18.2676	14.5219	11.5504	20.2427	18.4411	16.4582	6.55532	20.817	18.0208	15.3809	16.2998	19.7738	15.7191	20.8915	17.5066	19.1278	6.67187	16.5768	14.3816	14.3623	22.2066	18.8055
	Tagatose-5TMS(1)	220		49.3578	22.1082	19.6884	21.4764	24.1293	44.8968	14.9125	13.7426	18.6707	59.0663	11.659	20.436	18.6258	16.7449	26.9527	21.0076	18.2157	15.5604	16.5989	12.0155	15.8488	21.0922	17.7136	19.4691	25.0404	16.8329	14.6689	14.5338	22.6745	18.0497
	Myristic acid-TMS	221							28.1615
	Fructose-5TMS(3)	222		49.3645			22.0035	24.1293	45.6066	39.0243	14.0386	19.2375	59.0663	63.845	114.129	19.0725	17.209	26.9527	59.8662	100.212	15.9429	17.1068	12.0155	78.4012		18.0769	20.1025	25.0404	17.2401	15.1663	14.8559	23.5095	18.0497
	Tagatose-5TMS(2)	223		49.3579		26.5918	22.0466	24.1293	45.6001			19.2801	59.0663	63.8385	114.129		17.2489	26.9527	58.2579	100.212	15.9805	17.1588	12.0155	78.3946	55.0717	18.1244	20.1701	25.0404	17.2731	15.2137	14.8869	23.5741	18.0497
	Glucuronic acid lactone-3TMS(2)	224						24.1293	45.6066			19.3276					17.2865					17.2046				18.173	20.2184	25.0404	17.314	15.2596	14.9299	23.6273
	Galactose-5TMS(2)	225		0.354649	49.928			11.1349	28.2874	39.3124	37.5842	47.56	32.7454	54.7213	114.129	105.157	44.7853	14.4274	50.6492	100.212	95.7441		6.8019	77.9276	51.3004	97.9368	52.3873	12.7047	40.8962		40.6465	61.6675	10.8201
	Mannose-5TMS(2)	226		0.354649	35.6478					32.0844	37.5842			33.1938	94.8706	105.157	45.3379		34.2939	93.5142	95.7441	45.6141		39.2821		97.9368	52.3875		42.652		40.6465
	Allose-5TMS	227		0.354649	25.5825		51.2865			22.0961	36.6498	48.7804			59.9724	104.664	45.3379		34.2939	67.6641	95.7003	45.6141		39.2821	45.5296	97.9368	53.8534		42.652	35.7789	40.6465	61.6676
	Psicose-5TMS(3)	228		0.354649	25.5825	12.1921		0.0308091		22.0961	34.4479				59.9724	101.879		0.134408	34.2939	52.0588	94.7621		0.099966		38.4305	97.9112		0.0340899			40.1936		0.11506
	1,5-Anhydro-glucitol-4TMS	229		0.352088	25.5825	9.85095	47.6099	0.0308091		22.0961	30.0055	48.7804			59.9724	93.752	45.3379	0.134408		52.0588	90.7733	45.6141	0.099966		25.5588	97.1361	53.8534	0.0340899	42.652	35.6713	40.0648	61.6676	0.11506
	Tagatose-meto-5TMS(1)	230		0.354649	25.5694		50.2882			22.0831	20.782		74.3567			54.3528	45.2738				50.9949	45.666	0.099966		28.2934	59.5207	53.8551	0.0340899	39.8888	35.7789	27.9429	61.6694	0.11506
	Psicose-meto-5TMS(1)	231		0.338221	33.284		24.3659		30.0604	28.6887			74.3369	26.6619	42.3358		23.3829		50.8765			24.2514		24.9131			26.856		20.9548	31.4276	21.6658	38.1822	0.0952746
	Sebacic acid-2TMS	232		33.2829	33.297	35.8474	28.0876		30.604	29.4113	28.5748	24.8671		27.2987	43.6185	39.9287	27.0344		52.1313	36.3135	34.8652			25.7367	37.9368	38.6558			25.4817		27.7907
	Psicose-meto-5TMS(2)	233		33.2665	33.284	35.832	28.0785	58.3022	30.5876	29.3982	28.5995	24.858	76.0755	27.2822	43.6054	40.3549	27.0253	83.5669	52.1149	36.3005	35.7777	26.6898	81.3793	25.7202	37.9237	39.298	27.615	53.4575	25.4726		27.7752		79.0934
	Tagatose-meto-5TMS(2)	234		33.2665	33.284	35.832	28.0785	58.3022	30.5876	29.3982	28.5995	24.858	76.0755	27.2822	43.6054	40.3549	27.0253	83.5669	52.1149	36.3005	35.7777	26.6898	81.3793	25.7202	37.9237	39.298	27.615	53.4575	25.4726		27.7752		79.0934
	Sorbose-meto-5TMS(1)	235		30.151
	Fructose-meto-5TMS(1)	236		30.151					28.2798
	Decadienedioic acid-2TMS	237		33.2556	33.297	35.8474	28.0876		28.2689	29.4113	28.6149	25.9425		27.2713	43.6185	40.3704	27.9376		52.104	36.3135	35.8132	27.6151		25.7093	37.9368	39.8388	27.6241		25.4817	25.7501	27.7907	39.0132
	Sorbose-meto-5TMS(2)	238		30.151										26.1799										25.2261
	5-Dehydroquinic acid-meto-4TMS	239		30.1401
	Fructose-meto-5TMS(2)	240		30.1401					28.2689	29.15				26.169										25.2152	35.1831
	Mannose-meto-5TMS(1)	241		22.8193
	Tagatose-5TMS(5)	242		30.1544
	Glucose-5TMS(1)	243		0.00362873
	Psicose-5TMS(4)	244		22.8193					20.8642									0.0137512
	Galactose-meto-5TMS(1)	245		22.8193
	Glucose-meto-5TMS(1)	246		22.8193
	Erythrose 4-phosphate-meto-4TMS(2)	247		0.0176912
	Allose-meto-5TMS(2)	248		0.00464726				0.0501657					0.0140136					0.0137512	3.35204e-06				0.00456322	0.00063923				0.0659265					0.0133616
	Mannose-meto-5TMS(2)	249		0.00464726				0.0501657					0.0140136					0.0137512	3.35204e-06				0.00456322	0.00063923				0.0659265
	Lysine-4TMS	250						0.0573088					0.0211566					0.0208942					0.0117062					0.0730695					0.0205046
	3,4-Dihydroxymandelic acid-4TMS	251													0.00333969
	Glucosamine-5TMS(1)	252		8.67303					6.78049	7.23973				6.17032					11.5244	0.00876528	0.0247819
	Glucono-1,4-lactone-4TMS	253		8.69191	0.0151883	26.0377	22.3383	14.2913	6.82414	7.2552	20.3295		16.1438	6.66225	0.0102436	27.998		19.4842	12.431	0.0242275	0.00856496		20.1868	6.497	25.5738	27.0766		12.3967	20.4071	25.5207	20.7206		20.3117
	Galactose-meto-5TMS(2)	254		8.69191	0.00828436			14.2913	6.82414	7.24829			16.1438	6.66225	0.00333969			19.4842	12.431	0.0173236	0.00856496		20.1868	6.497				12.3967					20.3117
	Coniferyl alcohol-2TMS	255		8.69332	11.7836	11.2841			6.83418	7.2552				6.6911					12.4877	9.12268				7.13895	9.09744
	Glucose-meto-5TMS(2)	256		8.69332	12.3942	11.2678	0.0262965	14.3006	6.83483	7.65446	7.62219		16.1671	6.69748	10.7313	9.8195	0.00100767	19.4918	12.4992	9.11578	0.00856496		20.1927	7.15981	9.09054			12.4055					20.3195
	Coniferyl aldehyde-meto-TMS(1)	257		8.69332	12.5453	12.0099			6.83483	7.82105	8.1105			6.69784	11.2335	9.85251			12.503	9.94199	8.59034			7.18503	9.91717	9.29417					7.95891
	Tyrosine-3TMS	258		8.69332	12.5464	12.0435	0.0368753	0.23112	6.83483	7.82266	8.21811			6.69784	11.237	10.6721			12.503	0.0242275	0.0247819	7.86608		7.18503	9.95719	10.0273		0.227535			8.4647	10.8532	0.347622
	Coniferyl aldehyde-meto-TMS(2)	259		8.69332	12.5464	12.0445	11.7085		6.83483	7.82266	8.22485	7.96428		6.69784	11.237	10.6915	8.59988		12.503	9.96443	9.35065	7.86608		7.18503	9.95834	10.1125	8.51799		9.26067		8.61266	10.8532
	Mannitol-6TMS	260		8.69332	12.5395	12.0405	11.7631	14.3006	6.83483	7.81576	8.22084	8.65059	16.1671	6.69784	11.2301	10.6875	8.84723	19.4918	12.503	9.95752	9.34664	8.69084	20.1927	7.18503	9.95144	10.1097	9.32691	12.4055	9.2919	8.1767	8.60947	11.9731	20.3195
	Glucuronic acid-meto-5TMS(1)	261			12.5417	12.0405	11.7631			7.81799	8.22084	8.65407			11.2323	10.6875	8.8485			9.95975	9.34664	8.69983		7.18503	9.95367	10.1097	9.34508		9.2919	8.71475	8.60947	12.0344
	Ascorbic acid-4TMS	262		3.02445	12.5368	12.0405	11.7631	4.36111		7.81302	8.22084	8.65407			11.2273	10.6875	8.8485	3.50956		9.95478	9.34664	8.69983	4.48731		9.94869	10.1097	9.34508	2.57899	9.2919	8.71475	8.60947	12.0344	4.0838
	Glucosamine-5TMS(2)	263		3.02445						7.82266															9.95834	10.1137
	Sorbitol-6TMS	264		3.02445	64.6214	12.0405	11.7631		44.4282	7.82266	8.22084	8.65407		46.6939	11.237	10.6875	8.8485		85.5554	9.96443	9.34664	8.69983		49.7093	9.95834	10.1097	9.34508		9.2919	8.71475	8.60947	12.0344
	Galactitol-6TMS	265		3.02445		12.0445	11.7631			53.3551	8.22485	8.65407				10.6915	8.8485			65.8782	9.35065	8.69983			9.94817	10.1137	9.34508		9.2919	8.71475	8.61348	12.0344
	Galacturonic acid-meto-5TMS(1)	266					11.7651				8.22485	8.65599				10.6915	8.85042				9.35065	8.70175				10.1137	9.34701		9.29382	8.9099	8.61348	12.0364
	Tryptamine-2TMS	267		3.02445								8.65767					8.8521					8.70343				10.1137	9.34869		9.2955	8.92146	8.61348	12.038
	Indol-3-acetic acid-2TMS	268		3.02445
	Galacturonic acid-5TMS(1)	269		3.02445			11.7667			53.3551		8.65767				70.4153	8.8521			65.8782		8.70343			69.1503		9.34869			8.71475		12.038
	Glucuronic acid-meto-5TMS(2)	270																0.0539432					0.0183531					0.00759204		8.9058			0.0345965
	Glucuronic acid-5TMS(1)	271							0.00557328	53.3551			0.00977817			70.4071				65.8782					69.1503		56.5755	0.00390171		49.4762
	Galacturonic acid-meto-5TMS(2)	272		0.0321149					0.00557328									0.0539432					0.0183531
	Glucose-5TMS(2)	273		0.0321149	0.00111661				0.00557328	0.00275365			0.00251496	0.126345	0.00353513			0.04668	0.13186														0.00131148
	Pantothenic acid-3TMS	274			61.1572	60.3541	57.2477		0.102696	50.6071	49.4521	51.7624		0.126345	72.5884	67.8952	52.2505			62.493	60.1321	51.8467		0.00939298	66.4401	64.9529	54.1683		0.0206359	49.9275	51.2588	75.2898
	S-Benzyl-Cysteine-4TMS	275		0.0321149	0.0283014					50.3751	0.0192467			0.126345		0.0211078			0.13186		0.082256			0.0385354		0.0124765			0.0206359
	Inositol-6TMS(1)	276		0.0321149	0.0283014	0.023099	0.0294771		0.102696	0.174054	0.0871332	0.0754751	0.0220626	0.166726	0.234524	0.108918	0.12601	0.0932836	0.13186	0.025776	0.0574215	51.8467		0.00939298	0.0353296	0.0251814	0.0720397		0.0206359	47.4146	0.0454041	0.0227515	0.0677142
	Palmitoleic acid-TMS	277		0.0354266																		50.1491					52.6828			47.9533		71.5502
	Xanthine-3TMS	278																						0.00939298	0.0783978
	Gluconic acid-6TMS	279			0.0708256	0.0732859	0.0642108	0.0511546	0.0468992	0.0624114	0.0578418	0.0586544	0.0828782	0.100581	0.0835235	0.068471	0.0611301	0.21007	0.174107	0.0443535	0.0396173	0.0352059	0.135548	0.0212076	0.0783978	0.0756239	0.0706617	0.102227	0.0511177	0.0919684	0.0461843	0.0930874	0.116966
	Glucuronic acid-5TMS(2)	280			0.0708256	0.0732859	0.0642108	0.0198596	0.0463565	0.0624114	0.0578418	0.0586544	0.0334022	0.100581	0.0835235	0.068471	0.0611301	0.0478025	0.0601081	0.235465	0.0396173	0.0352059	0.0206677	0.0212076	0.0783978	0.0756239	0.0706617	0.0294016	0.0511177	0.0919684	0.0461843	0.0930874	0.0372885
	Palmitic acid-TMS	281		0.00576548			0.0260586																			0.00659096
	2-Hydroxysebacic acid -3TMS	282				0.0732859					0.0578418	0.0586544							0.174107	0.0432068		0.187171		0.0416628	0.00805416	0.0101241			0.0511177	0.156139		0.0930874
	Glucaric acid-6TMS	283		0.0247912	0.023529	0.0323167	0.0333172	0.0511546	0.0468992	0.109163	0.181011	0.128275	0.0828782	0.100581	0.211423	0.383332	0.19563	0.21007	0.174107	0.235465	0.286092	0.187171	0.135548	0.0212076	0.091901	0.112081	0.147419	0.102227	0.24194	0.0611357	0.209131	0.0930874	0.116966
	Galacturonic acid-5TMS(2)	284		0.0247912	0.0708256	0.0732859	0.0642108	0.0511546	0.0468992	0.0207475	0.0578418	0.0586544	0.0828782	0.100581	0.211423	0.383332	0.0611301	0.21007	0.174107	0.235465	0.286092	0.0352059	0.135548	0.0416628	0.091901	0.112081	0.147419	0.102227	0.0511177	0.0611357	0.209131	0.0930874	0.116966
	3-Hydroxysebacic acid -3TMS	285		0.000433013	0.0606664	0.0459548	0.0797709		0.026422	0.0366701	0.0506519	0.0393208		0.0306452	0.0602223	0.383332	0.0488276		0.06693	0.0439199	0.0452307	0.0352059		0.0416628	0.0418739	0.0449776	0.0566101		0.24194		0.0441293	0.0930874
	Dodecanedioic acid-2TMS	286		0.00199932	0.000892616		0.0797709			0.00263631		0.0393208					0.000830203		0.0129412		0.0452307	0.0549392			0.00290093	0.00120724			0.0390713	0.0399644
	N-Acetylmannosamine-meto-4TMS	287		0.021623	0.00995282	0.00336047	0.0118834		0.000101636	0.0166819	0.0182887	0.0209919		0.0109957	0.0257233	0.0220228	0.0183589		0.0235325	0.0248586	5.78549e-05	0.0171918		0.00613436	0.0168687	0.0207462			0.0178187	0.0169345	0.0227147	0.0045243
	N-Acetyltyrosine-3TMS	288		0.021623	0.00995282	0.000688853	0.0158029		0.0111359	0.0166819	0.0203835	0.0145075		0.0109957	0.0257233	0.0241176	0.0183589	0.0246125	0.0235325	0.0248586	0.0292711	0.021917		0.00942405	0.0168687	0.0228409	0.0183396		0.000383439	0.0180841	0.0248095	0.0137449
	Inositol-6TMS(2)	289		1.85597	2.73308	2.34492	0.015913	1.76309	3.37863	4.17677	0.0203835	0.00254799	2.28123	2.6152	4.69901	0.0241176		3.22172	6.26533	4.73927		0.021917	3.92664	1.2144		0.0228409	0.0183396	1.18994	0.0178187	0.0180841	0.0248095	0.0266689	2.4412
	Ribulose 5-phosphate-meto-5TMS(1)	290		0.0211125					0.0111359			0.0145075			0.0257233						0.0292711			0.0166083	0.0168687	0.0228409	0.0183396		0.0296011		0.0248095
	Ribose 5-phosphate-meto-5TMS(1)	291		0.0211125	0.0225874
	Ribose 5-phosphate-meto-5TMS(2)	292		0.0211125	0.0225874																								0.0178187
	Ribulose 5-phosphate-meto-5TMS(2)	293		0.0211125										0.00952816					0.0157691								0.0183396		0.000883185
	Octadecanol-TMS	294												0.00512345															0.000883185
	3,6-Epoxydodecanedioic acid-2TMS	295		0.0211125			0.00484062		0.0177736	0.0420181		0.00555043		0.0149928		0.0138898									0.00736714		0.0136456
	Linoleic acid-TMS	296																0.00942905
	Oleic acid-TMS	297			0.0137038								0.00560962	0.00543438	0.0102713			0.00942905										0.0062906
	2,3-Bisphosphoglyceric acid-5TMS	298			0.0266114	0.0309271	0.0235286		0.00453532	0.125669	0.117306	0.115871		0.00150587	0.0815535	0.0755065	0.0930675			0.0659833	0.112767	0.0518511			0.0383247	0.0398809	0.0346919		0.0795591	0.0497064	0.0851671	0.205027
	Elaidic acid-TMS	299			0.0137038						0.00896996		0.00560962					0.00942905							0.0115001			0.0062906
	Stearic acid-TMS	300		0.057823	0.142719	0.127673	0.0124327	0.0201707	0.120291	0.123555	0.00896996	0.00883707	0.0787537	0.00543438	0.135357	0.013244	0.00956102	0.0930999	0.136502	0.101905		0.00929322	0.0788607	0.0586555	0.106861	0.0211431		0.0253689
	3-Hydroxydodecanedioic acid-3TMS	301		0.0551112	0.161858	0.0922613	0.155912		0.117597	0.142695	0.0910342	0.162038	0.12228	0.0779044	0.154497	0.0991248	0.126935	0.136626	0.133808	0.121045	0.083443	0.0904954	0.122387	0.0559609	0.126001	0.0719314	0.111115		0.254961			0.231882	0.176213
	Spermidine-5TMS	302						0.0093912										0.00263153
	Fructose 1-phosphate-meto-6TMS(1)	303			0.120331	0.0377249	0.106674		0.0582683	0.0780361	0.149404	0.172701	0.048686	0.0666449	0.106857	0.144559	0.12576		0.125632	0.104942	0.101098	0.0956767		0.0208135	0.0619629	0.105738	0.143077		0.466425	0.116093	0.186337	0.251512
	Fructose 1-phosphate-meto-6TMS(2)	304			0.120331	0.11165	0.1064	0.0495075	0.0582683	0.0780361	0.0525643	0.172701		0.0666449	0.106857		0.125706		0.0862247		0.0862996	0.0956767		0.0208135	0.0619629	0.057002	0.143077	0.048108	0.466425	0.116093	0.186337	0.251863
	Fructose 6-phosphate-meto-6TMS	305		0.00608625	0.117465	0.11165		0.109858	0.0552955	0.0415044	0.0525643		0.0849307	0.0368513	0.0583065	0.0667672		0.0777049	0.0857176	0.0661308	0.0915138	0.0693709	0.13453	0.0205762	0.090053	0.091218		0.0796983	0.0837415		0.075689	0.150249	0.0845162
	Glucose 6-phosphate-meto-6TMS(1)	306		0.000982259	0.0731908	0.0554786	0.0803534	0.102308	0.0197019	0.0715872	0.0222656		0.0751047	0.0250055	0.0981837	0.0235215	0.0474681	0.108453	0.152782	0.121194	0.0185236	0.053191	0.213478	0.0340569	0.0407403	0.0325704		0.0970621	0.0328802	0.0535125	0.0246609	0.124718	0.0850156
	3-Hydroxy-kynurenine-3TMS	307												0.0294653
	Glucose 6-phosphate-meto-6TMS(2)	308			0.0574368	0.0648525	0.0752803	0.112392	0.0744036	0.0588614	0.0333614	0.0798915	0.11285	0.0873694	0.0760103	0.054299	0.102824	0.113977	0.406849	0.105732	0.0891274	0.0862695	0.181675	0.182291	0.0994883	0.12545	0.104965	0.0944695	0.037057	0.106632	0.0211681	0.11346	0.0690686
	2'-Deoxyuridine-3TMS	309			0.194352	0.185961	0.170311			0.188915	0.194165	0.0722736			0.304522	0.222491			0.0286689	0.339339	0.274925			0.0577485		0.19738					0.20752
	Uridine-4TMS	310			0.195838	0.185961	0.175761		0.0117262	0.188915	0.194165	0.0777241		0.0143649	0.0236671	0.223088	0.114679		0.281549	0.345344	0.27834	0.252571			0.214494	0.19738	0.206529		0.196509	0.271891	0.20752	0.28557
	Chloramphenicol-2TMS	311		0.0200138	0.104406	0.0783561	0.0123673			0.0241943	0.0239634	0.0117274		0.0371389	0.0471381	0.0709447	0.0186971			0.024514	0.0267393	0.00903938		0.0647053	0.109623	0.0796156			0.0639828		0.0271833
	Thymidine-3TMS	312		0.0191826					0.0196724	0.0347417		0.0204405		0.024516		0.0139516	0.0385236		0.02888	0.00839095						0.0270084			0.0639828	0.246778		0.0183102
	Inosine-4TMS	313		0.0216844	0.0351699	0.0418342	0.0556962	0.047473	0.0819779	0.0508058	0.0667119	0.0606747	0.0901953	0.0440624	0.0656463	0.0494695	0.0161731	0.0890277	0.0472916	0.0191212	0.0157233	0.0211308	0.100772	0.0264807	0.0723528	0.0528478	0.0236312		0.0487487	0.138487	0.0722331	0.0397839	0.141249
	Sedoheptulose 7-phosphate-meto-7TMS	314				0.0420905									0.0566556												0.0763388
	Adenosine-4TMS	315		0.0205162				0.045875	0.259684					0.151156		0.00591313		0.076708	0.334791	0.0368314	0.0287716		0.0765059	0.114137			0.0780598			0.101842		0.140258
	Sucrose-8TMS	316		45.306	54.0702	57.4905	0.181498	12.3861	56.047	52.8718	0.16445	0.199793	15.9532	40.7242		0.168375	0.194257	15.8916	0.732908		0.119996	0.1915		34.5392		0.103976	0.136168	8.81927	0.15267	0.0382498	0.17068	0.244607
	Xanthosine-5TMS	317		0.967192			0.181498					0.206976		0.358028			0.200967		0.702476			0.205102		0.266813			0.153387			0.187819		0.314034
	Cytidine-4TMS	318		1.00879	0.303329	0.261548			0.58804	0.247525	0.15963			0.385843		0.220449			0.728708	0.283904	0.183955	0.303568		0.266353	0.206441	0.151806	0.182081
	Lactose-meto-8TMS(1)	319		0.385942	0.314545	0.103473	0.0406947		0.365976	0.106489	0.127501			0.297007	0.103993	0.118596		0.256857	0.578757	0.125783	0.119736		0.294456	0.258866	0.129085	0.125661		2.14716	0.167491	0.307957	0.243453	0.0717939
	Lactose-meto-8TMS(2)	320		0.0390461	0.314545	0.281401	0.268455	0.0827974	0.0210498	0.357882	0.328292	0.0809494	0.0908781	0.0674593	0.285767	0.297262	0.0701978	0.102254	0.538356	0.399729	0.278102	0.108938	0.0925411	0.20526	0.286734	0.246494	0.0904901	0.0587881	0.167491		0.243453	0.0761155	0.0815633
	Guanosine-5TMS	321		0.136735		0.0210232	0.0680149		0.247017	0.0243873				0.259305		0.0627653				0.0414102	0.012198						0.0510002			0.0151475	0.0170441	0.0646812
	Trehalose-8TMS	322		0.136735	0.0218807	0.0210232	0.0680149	0.0971837	0.247017	0.0243873	0.0440011	0.0394119	0.0232161	0.259305	0.0453301	0.0627653	0.0593258	0.156139	0.416489	0.0597401	0.012198	0.0462511	0.110202	0.17533	0.0209576	0.0563285	0.0510002	0.0556295	0.0126035	0.0151475	0.0170441		0.133453
	Maltose-meto-8TMS(1)	323		0.136735	0.194681	0.0210232	0.0680149	0.0971837	0.247017	0.0243873	0.0126341	0.0394119	0.164868	0.259305	0.178406	0.00850798	0.0593258	0.156139	0.416489	0.0597401	0.012198	0.0462511	0.110202	0.17533	0.0209576	0.0138491	0.0510002	0.0556295	0.0126035	0.0151475	0.0170441	0.0121143	0.133453
	5'-Methylthioadenosine-3TMS	324		0.305672		0.183841	0.236761							0.102994	0.0954288						0.230722					0.206109					0.161998
	Lactitol-9TMS	325			0.0891599	0.144998	0.177367		13.7299	0.0534457	0.098387	0.0720745		16.6217	0.0413582	0.276097	0.196536		0.233735	0.0453453	0.0733889	0.176837			0.069154	0.101187	0.0495217	0.00660189	0.0837453	0.175301	0.0819778	0.240493
	Maltose-meto-8TMS(2)	326			0.0891599	0.144998	0.177367		13.7299	0.0930999	0.098387	0.183775	0.0268846		0.0954288	0.276097	0.196536			0.0453453	0.230722	0.176837		0.0649021	0.0615846	0.101187	0.167866	0.00660189	0.0837453	0.175301	0.0819778	0.240493	0.0191833
	Maltitol-9TMS	327					13.0552		0.0151359	0.412614	0.424581	30.0569	0.0523398		1.995	1.6919	25.3226	0.0421346		1.13637	1.00098	26.3558	0.0491979		0.994003	44.5208		0.031312			19.8742		0.0174802
	Isomaltose-meto-8TMS(1)	328				0.0116125	1.33075			0.0212876	0.00548109				0.00508034	1.6919	1.37141		0.0445743	0.0283541	0.687912	26.6653				1.29786	33.5083				0.109898	35.6731
	Isomaltose-meto-8TMS(2)	329																0.0314496										0.00830556			0.00258262
	Inosine monophosphate-5TMS	330																									0.0495908			0.0618721
	Adenosine monophosphate-5TMS	331																							0.0184218		0.000344115
Numbers before trimethylsilyl (TMS) indicate number of TMS groups of metabolite derivatives.

## Sheet: Table S2
Table S2 The p-values obtained by Tukey's multiple comparison test for antioxidant activity (Figure 1) and taste attributes (Figure 2).
DPPH	Y	S	O	KI	KO	H	ORAC	Y	S	O	KI	KO	H
Y	-	0.534066	0.0650488	0.973939	0.42439	0.0530787	Y	-	0.925003	0.636782	0.534968	0.99808	0.998884
S	0.534066	-	0.80776	0.17514	0.999965	0.000914524	S	0.925003	-	0.990966	0.972803	0.993744	0.990966
O	0.0650488	0.80776	-	0.0122578	0.890262	4.22439e-05	O	0.636782	0.990966	-	0.99998	0.864493	0.844548
KI	0.973939	0.17514	0.0122578	-	0.123908	0.225349	KI	0.534968	0.972803	0.99998	-	0.785012	0.760615
KO	0.42439	0.999965	0.890262	0.123908	-	0.000577995	KO	0.99808	0.993744	0.864493	0.785012	-	1
H	0.0530787	0.000914524	4.22439e-05	0.225349	0.000577995	-	H	0.998884	0.990966	0.844548	0.760615	1	-
Sourness	Y	S	O	KI	KO	H	Acidic bitterness	Y	S	O	KI	KO	H	Irritant	Y	S	O	KI	KO	H
Y	-	0.256328	0.977354	0.999986	1	0.0187937	Y	-	1.22895e-08	9.65151e-11	2.13425e-09	7.12449e-06	5.55018e-07	Y	-	9.10827e-13	1.35897e-11	9.07496e-13	0.919732	9.07496e-13
S	0.256328	-	0.655285	0.326824	0.267294	0.788339	S	1.22895e-08	-	0.122292	0.940573	0.0697715	0.474422	S	9.10827e-13	-	0.00016394	0.784495	9.0794e-13	0.792381
O	0.977354	0.655285	-	0.992305	0.980682	0.0903586	O	9.65151e-11	0.122292	-	0.516285	0.000124384	0.00196382	O	1.35897e-11	0.00016394	-	7.20158e-06	3.68683e-12	7.46017e-06
KI	0.999986	0.326824	0.992305	-	0.999994	0.0267456	KI	2.13425e-09	0.940573	0.516285	-	0.00902273	0.106717	KI	9.07496e-13	0.784495	7.20158e-06	-	9.07274e-13	1
KO	1	0.267294	0.980682	0.999994	-	0.0199418	KO	7.12449e-06	0.0697715	0.000124384	0.00902273	-	0.869161	KO	0.919732	9.0794e-13	3.68683e-12	9.07274e-13	-	9.07274e-13
H	0.0187937	0.788339	0.0903586	0.0267456	0.0199418	-	H	5.55018e-07	0.474422	0.00196382	0.106717	0.869161	-	H	9.07496e-13	0.792381	7.46017e-06	1	9.07274e-13	-
Umami	Y	S	O	KI	KO	H	Saltiness	Y	S	O	KI	KO	H	Bitterness	Y	S	O	KI	KO	H
Y	-	0.0263182	0.886504	1	0.99471	0.00167602	Y	-	1.1762e-09	6.91748e-10	2.66337e-10	1.32401e-06	3.79487e-10	Y	-	1	0.119237	0.738891	0.999915	0.00497167
S	0.0263182	-	0.229711	0.0251689	0.0814167	0.853727	S	1.1762e-09	-	0.999675	0.95875	0.0233718	0.987692	S	1	-	0.129884	0.763719	0.999972	0.00446393
O	0.886504	0.229711	-	0.878728	0.993176	0.0219973	O	6.91748e-10	0.999675	-	0.99391	0.0118829	0.999348	O	0.119237	0.129884	-	0.787626	0.180555	7.43376e-06
KI	1	0.0251689	0.878728	-	0.99372	0.00159656	KI	2.66337e-10	0.95875	0.99391	-	0.00325625	0.999947	KI	0.738891	0.763719	0.787626	-	0.852637	0.000167021
KO	0.99471	0.0814167	0.993176	0.99372	-	0.00599746	KO	1.32401e-06	0.0233718	0.0118829	0.00325625	-	0.00531893	KO	0.999915	0.999972	0.180555	0.852637	-	0.0028943
H	0.00167602	0.853727	0.0219973	0.00159656	0.00599746	-	H	3.79487e-10	0.987692	0.999348	0.999947	0.00531893	-	H	0.00497167	0.00446393	7.43376e-06	0.000167021	0.0028943	-
Astringency	Y	S	O	KI	KO	H	Richness	Y	S	O	KI	KO	H	Sweetness	Y	S	O	KI	KO	H
Y	-	1.25697e-05	0.999965	0.000142504	0.994834	7.12418e-10	Y	-	0.984594	0.997421	1	1	0.675266	Y	-	0.237406	0.627974	0.0355212	0.208751	0.0118239
S	1.25697e-05	-	1.95746e-05	0.912445	3.70926e-06	0.00117545	S	0.984594	-	0.999932	0.986903	0.988949	0.959659	S	0.237406	-	0.97713	0.925883	1	0.702888
O	0.999965	1.95746e-05	-	0.000225139	0.979428	9.97924e-10	O	0.997421	0.999932	-	0.998005	0.998482	0.900048	O	0.627974	0.97713	-	0.554878	0.965003	0.290391
KI	0.000142504	0.912445	0.000225139	-	4.00396e-05	9.89662e-05	KI	1	0.986903	0.998005	-	1	0.689396	KI	0.0355212	0.925883	0.554878	-	0.946498	0.996438
KO	0.994834	3.70926e-06	0.979428	4.00396e-05	-	2.83139e-10	KO	1	0.988949	0.998482	1	-	0.70338	KO	0.208751	1	0.965003	0.946498	-	0.74644
H	7.12418e-10	0.00117545	9.97924e-10	9.89662e-05	2.83139e-10	-	H	0.675266	0.959659	0.900048	0.689396	0.70338	-	H	0.0118239	0.702888	0.290391	0.996438	0.74644	-
The significant level was set at p < 0.05.

## Sheet: Table S3
Table S3 List of VIP values obtainded by OPLS analysis
y variables	DPPH		Sourness		Acidic bitterness		Irritant		Umami		Saltiness		Bitterness		Astrigency		Richness
VIP values ranking	metabolites	VIP values	metabolites	VIP values	metabolites	VIP values	metabolites	VIP values	metabolites	VIP values	metabolites	VIP values	metabolites	VIP values	metabolites	VIP values	metabolites	VIP values
1	4-Aminobutyric acid-2TMS	2.6634	Fructose 1-phosphate-meto-6TMS(2)	2.49378	Adipic acid-2TMS	2.71332	5-Oxoproline-2TMS	2.68869	4-Aminobutyric acid-3TMS	2.37462	5-Oxoproline-2TMS	2.62498	Acetylglycine-2TMS	2.29772	O-Phosphoethanolamine-4TMS	2.43233	Homovanillic acid-2TMS	2.1486
2	allo-Isoleucine-2TMS	2.39164	Pantothenic acid-3TMS	2.21229	3-Hydroxyisobutyric acid-2TMS	2.58376	3-Hydroxyisobutyric acid-2TMS	2.57868	Fructose 1-phosphate-meto-6TMS(2)	2.35219	3-Hydroxyisobutyric acid-2TMS	2.37883	allo-Isoleucine-2TMS	2.28163	Alanine-2TMS	2.34617	Pimelic acid-2TMS	2.12008
3	Isoleucine-2TMS	2.39164	Fructose 1-phosphate-meto-6TMS(1)	2.18366	5-Oxoproline-2TMS	2.35554	3-Methylglutaric acid-2TMS	2.22886	Pantothenic acid-3TMS	2.1159	3-Methylglutaric acid-2TMS	2.28587	Isoleucine-2TMS	2.28163	Octanoic acid-TMS	2.33155	3-Sulfinoalanine-3TMS	2.11321
4	Isobutyrylglycine-TMS	2.25509	Acetoacetic acid-2TMS(1)	2.10816	Tryptamine-2TMS	2.22652	3-Hydroxybutyric acid-2TMS	2.08547	Fructose 1-phosphate-meto-6TMS(1)	2.11078	Tryptamine-2TMS	2.26585	4-Aminobutyric acid-2TMS	2.20036	Shikimic acid-4TMS	2.19151	Glycerol 3-phosphate-4TMS	2.08166
5	Isomaltose-meto-8TMS(1)	2.17328	4-Aminobutyric acid-2TMS	2.08242	Acetoacetic acid-2TMS(1)	2.19195	Chloramphenicol-2TMS	1.99889	Alanine-2TMS	2.07365	Erythrulose-meto-3TMS(1)	2.08593	Catechol-2TMS	2.19755	3-Hydroxydodecanedioic acid-3TMS	2.14564	Cytidine-4TMS	1.9331
6	Valine-2TMS	2.09253	Galactose-meto-5TMS(2)	1.98468	Methionine-2TMS	2.14654	Shikimic acid-4TMS	1.9873	Coniferyl aldehyde-meto-TMS(1)	1.98912	Glucuronic acid-meto-5TMS(1)	2.01188	Serine-3TMS	2.1816	5-Oxoproline-2TMS	1.9987	Glutamic acid-3TMS	1.92673
7	O-Phosphoethanolamine-4TMS	2.0635	Alanine-2TMS	1.94307	Tricarballylic acid-3TMS	2.13936	3-Methylglutaconic acid-2TMS	1.97745	Galactose-meto-5TMS(2)	1.91765	3-Hydroxybutyric acid-2TMS	2.00531	Fructose 1-phosphate-meto-6TMS(2)	2.13514	2-Deoxy-glucose-meto-4TMS	1.9533	1,5-Anhydro-glucitol-4TMS	1.92617
8	Fructose 1-phosphate-meto-6TMS(2)	2.03162	Glucuronic acid-5TMS(1)	1.92579	3-Hydroxybutyric acid-2TMS	2.1252	Methionine-2TMS	1.89092	meso-Erythritol-4TMS	1.89428	Methionine-2TMS	1.98474	Fructose 1-phosphate-meto-6TMS(1)	1.99116	Fructose 1-phosphate-meto-6TMS(1)	1.94947	Glucuronic acid-5TMS(1)	1.90269
9	Citraconic acid-2TMS	2.00817	Homovanillic acid-2TMS	1.87397	3-Methylglutaric acid-2TMS	2.11086	2,3-Bisphosphoglyceric acid-5TMS	1.88325	Shikimic acid-4TMS	1.87848	Tricarballylic acid-3TMS	1.86542	Azelaic acid-2TMS	1.9696	2-Isopropylmalic acid-3TMS	1.94324	Threonic acid-4TMS	1.9013
10	3-Hydroxydodecanedioic acid-3TMS	1.99585	meso-Erythritol-4TMS	1.84916	Succinic acid-2TMS	2.1022	Proline-2TMS	1.86891	4-Aminobutyric acid-2TMS	1.86971	Phenylacetic acid-TMS	1.83175	Glyceraldehyde-meto-2TMS(1)	1.96884	Fructose 1-phosphate-meto-6TMS(2)	1.92611	Psicose-5TMS(3)	1.89822
11	Alanine-2TMS	1.98666	Mannose-5TMS(2)	1.81962	Glucaric acid-6TMS	2.01859	Phenylacetic acid-TMS	1.86309	Adenosine-4TMS	1.83356	Proline-2TMS	1.8247	2-Ketoisocaproic acid-oxime-2TMS	1.95543	Threonic acid-4TMS	1.9024	Catechol-2TMS	1.88621
12	2-Ketoglutaric acid-oxime-3TMS(1)	1.98235	Allose-5TMS	1.80909	Proline-2TMS	1.99819	Acetoacetic acid-2TMS(2)	1.86256	Allose-5TMS	1.80974	Adipic acid-2TMS	1.77912	Arabinose-4TMS(2)	1.92634	Catechol-2TMS	1.88875	Rhamnose-meto-4TMS(1)	1.8845
13	Valproic acid-TMS	1.96096	Glyceraldehyde-meto-2TMS(1)	1.80159	Ornithine-3TMS	1.9418	Ornithine-3TMS	1.82486	2-Deoxy-glucose-meto-4TMS	1.80773	2-Keto-isovaleric acid-oxime-2TMS	1.77013	Citraconic acid-2TMS	1.9135	3-Hydroxy-3-methylglutaric acid-3TMS	1.88008	Glycine-3TMS	1.85169
14	Azelaic acid-2TMS	1.94813	Acetylglycine-2TMS	1.80086	Erythrulose-meto-3TMS(1)	1.8763	2-Deoxy-glucose-meto-4TMS	1.80583	Acetoacetic acid-2TMS(1)	1.74308	Glucaric acid-6TMS	1.76459	2-Isopropylmalic acid-3TMS	1.8993	2-Hydroxyglutaric acid-3TMS	1.87677	2-Hydroxyglutaric acid-3TMS	1.84698
15	2-Ketoglutaric acid-meto-2TMS	1.94683	Arabinose-4TMS(2)	1.80001	3-Methyl-2-oxovaleric acid-meto-TMS(1)	1.83109	Fucose-4TMS(1)	1.75954	3-Hydroxydodecanedioic acid-3TMS	1.74191	Galacturonic acid-meto-5TMS(1)	1.76372	Glycerol 3-phosphate-4TMS	1.888	Glycerol 3-phosphate-4TMS	1.81028	Allose-5TMS	1.84439
16	2-Hydroxyglutaric acid-3TMS	1.89901	2-Deoxy-glucose-meto-4TMS	1.7897	Mannose-5TMS(2)	1.82448	Lysine-4TMS	1.75261	Acetylglycine-2TMS	1.71481	Succinic acid-2TMS	1.75256	Dihydroxyacetone-2TMS	1.86848	4-Aminobutyric acid-2TMS	1.80692	Lyxose-4TMS(1)	1.8368
17	Xylose-meto-4TMS	1.88639	Cytidine-4TMS	1.78255	Galactose-5TMS(2)	1.823	Threonine-3TMS	1.72972	Catechol-2TMS	1.71052	2,3-Bisphosphoglyceric acid-5TMS	1.72239	3-Methylglutaconic acid-2TMS	1.82809	4-Aminobutyric acid-3TMS	1.77527	7-Hydroxoctanoic acid-2TMS	1.80981
18	Dihydroxyacetone-2TMS	1.85124	Catechol-2TMS	1.74738	2-Propyl-5-hydroxy-pentanoic acid-2TMS	1.82135	2-Hydroxysebacic acid -3TMS	1.72204	Mannose-5TMS(2)	1.69494	Ornithine-3TMS	1.71433	3-Hydroxydodecanedioic acid-3TMS	1.82421	3-Hydroxybutyric acid-2TMS	1.75299	Glycine-2TMS	1.78993
19	Catechol-2TMS	1.84917	Rhamnose-4TMS(1)	1.73086	N-Acetylserine-3TMS	1.81147	3-Methyl-2-oxovaleric acid-meto-TMS(1)	1.70679	Lactic acid-2TMS	1.66814	Lysine-4TMS	1.70187	Mannose-5TMS(1)	1.8076	Citramalic acid-3TMS	1.71788	Maltose-meto-8TMS(1)	1.78606
20	Serine-3TMS	1.8459	Guanosine-5TMS	1.71926	Isovalerylglycine-TMS	1.79937	Allose-meto-5TMS(2)	1.69231	5-Oxoproline-2TMS	1.66152	2-Hydroxyglutaric acid-3TMS	1.68557	Galactose-meto-5TMS(2)	1.77942	Lactic acid-2TMS	1.71017	Ascorbic acid-4TMS	1.74612
21	2-Ketoisocaproic acid-oxime-2TMS	1.83893	2'-Deoxyuridine-3TMS	1.70663	Threonine-3TMS	1.79612	Threonic acid-4TMS	1.67177	Fucose-meto-4TMS(2)	1.65433	3-Methylglutaconic acid-2TMS	1.65666	Pimelic acid-2TMS	1.76379	2-Ketoglutaric acid-meto-2TMS	1.6763	2-Keto-isovaleric acid-2TMS	1.74209
22	Acetylglycine-2TMS	1.81419	Serine-3TMS	1.67726	Galacturonic acid-5TMS(2)	1.74784	Xylulose-meto-4TMS	1.66666	Cytidine-4TMS	1.64619	N-Acetylserine-3TMS	1.64405	Isobutyrylglycine-TMS	1.7616	Acetoacetic acid-2TMS(2)	1.66409	Glyceric acid-3TMS	1.73899
23	Fructose 1-phosphate-meto-6TMS(1)	1.8039	4-Aminobutyric acid-3TMS	1.66866	N-Acetyltyrosine-3TMS	1.73453	2-Isopropylmalic acid-3TMS	1.64411	Glucuronic acid-5TMS(1)	1.64557	Isovalerylglycine-TMS	1.64212	Alanine-2TMS	1.74651	Arabinose-4TMS(1)	1.65518	Mannose-5TMS(2)	1.6486
24	Mannose-5TMS(1)	1.80231	Glucose-meto-5TMS(2)	1.66222	Threonic acid-4TMS	1.69809	2-Hydroxyglutaric acid-3TMS	1.61499	Serine-3TMS	1.64344	Acetoacetic acid-2TMS(1)	1.62622	Tartaric acid-4TMS	1.73307	Ribulose 5-phosphate-meto-5TMS(2)	1.64439	Galacturonic acid-5TMS(1)	1.64299
25	2-Isopropylmalic acid-3TMS	1.7526	3-Hydroxydodecanedioic acid-3TMS	1.66115	3-Hydroxyphenylacetic acid-2TMS	1.68635	Fructose 1-phosphate-meto-6TMS(2)	1.61139	Arabinose-4TMS(2)	1.6396	Maleic acid-2TMS	1.60891	Citramalic acid-3TMS	1.72712	2-Hydroxyisobutyric acid-2TMS	1.6172	Acetylglycine-2TMS	1.63883
26	1,6-Anhydroglucose-3TMS	1.74666	2-Isopropylmalic acid-3TMS	1.6579	Phenylacetic acid-TMS	1.67789	O-Phosphoethanolamine-4TMS	1.60098	2-Ketoglutaric acid-oxime-3TMS(2)	1.63628	Acetoacetic acid-2TMS(2)	1.60845	Acetoacetic acid-2TMS(1)	1.72704	2,3-Bisphosphoglyceric acid-5TMS	1.61108	2-Hydroxyadipic acid-3TMS	1.63685
27	Psicose-5TMS(3)	1.74492	Adenosine-4TMS	1.62936	Allose-5TMS	1.66037	Fructose 1-phosphate-meto-6TMS(1)	1.58976	Homovanillic acid-2TMS	1.63391	Palmitoleic acid-TMS	1.60512	Ribose-4TMS(2)	1.69231	Azelaic acid-2TMS	1.6011	Oxalacetic acid-meto-2TMS	1.62206
28	Glycerol 3-phosphate-4TMS	1.71528	Galactose-5TMS(2)	1.60197	Glucuronic acid-meto-5TMS(1)	1.63688	Propionylglycine-TMS	1.58799	Guanosine-5TMS	1.59551	2-Propyl-5-hydroxy-pentanoic acid-2TMS	1.58395	Galacturonic acid-5TMS(1)	1.68661	3-Methylglutaric acid-2TMS	1.60063	Methionine-2TMS	1.61424
29	Lactic acid-2TMS	1.67973	Ribose-4TMS(2)	1.58684	Fumaric acid-2TMS	1.62437	Valine-2TMS	1.58691	Glyceraldehyde-meto-2TMS(1)	1.55203	3-Methyl-2-oxovaleric acid-meto-TMS(1)	1.56416	Valine-2TMS	1.68384	2-Ketoglutaric acid-oxime-3TMS(1)	1.55482	Tryptamine-2TMS	1.60912
30	2-Ketoadipic acid-oxime-3TMS	1.65474	2-Ketoisocaproic acid-oxime-2TMS	1.57275	Lysine-4TMS	1.62227	Mannose-meto-5TMS(2)	1.58623	Rhamnose-4TMS(1)	1.52632	Shikimic acid-4TMS	1.55246	Isomaltose-meto-8TMS(1)	1.63896	Lyxose-4TMS(1)	1.53408	Tiglylglycine-TMS	1.58456
31	Citramalic acid-3TMS	1.62862	2-Ketoglutaric acid-oxime-3TMS(2)	1.56423	Fucose-4TMS(1)	1.6193	3-Hydroxydodecanedioic acid-3TMS	1.58341	Glucose-meto-5TMS(2)	1.52592	Threonine-3TMS	1.54817	Xylose-meto-4TMS	1.63742	Tiglylglycine-TMS	1.49638	Guanosine-5TMS	1.58418
32	Dodecanedioic acid-2TMS	1.60558	Glutaconic acid-3TMS(1)	1.5354	Glyceric acid-3TMS	1.619	Acetoacetic acid-2TMS(1)	1.51871	Ribulose 5-phosphate-meto-5TMS(2)	1.52327	Fucose-4TMS(1)	1.52096	Valproic acid-TMS	1.6309	Xylose-meto-4TMS	1.49519	Glucaric acid-6TMS	1.57388
33	Arabinose-4TMS(1)	1.5977	Psicose-5TMS(3)	1.52982	Xylulose-meto-4TMS	1.60664	Tricarballylic acid-3TMS	1.51826	2-Isopropylmalic acid-3TMS	1.49806	Threonic acid-4TMS	1.51317	Galacturonic acid-5TMS(2)	1.6278	Acetylglycine-2TMS	1.48779	3-Methylglutaconic acid(E)-2TMS	1.56801
34	N-Acetylaspartic acid-3TMS	1.58872	Coniferyl aldehyde-meto-TMS(1)	1.52887	2-Hydroxyglutaric acid-3TMS	1.59811	Glucuronic acid-meto-5TMS(1)	1.50196	Psicose-5TMS(3)	1.47015	Fructose 1-phosphate-meto-6TMS(1)	1.49505	Arabinose-4TMS(1)	1.61918	Serine-3TMS	1.46749	Xylitol-5TMS	1.56133
35	Arabinose-4TMS(2)	1.56956	Dihydroxyacetone phosphate-meto-3TMS(2)	1.50743	Palmitoleic acid-TMS	1.59589	Isovalerylglycine-TMS	1.50029	Coniferyl alcohol-2TMS	1.46175	Xylulose-meto-4TMS	1.466	N-Acetyltyrosine-3TMS	1.58914	2-Aminobutyric acid-2TMS	1.4434	Xanthosine-5TMS	1.5595
36	Fructose 6-phosphate-meto-6TMS	1.53972	Adipic acid-2TMS	1.5005	1,5-Anhydro-glucitol-4TMS	1.58675	Phosphoric acid-3TMS	1.48466	Ribose-4TMS(2)	1.45413	Mannose-5TMS(2)	1.46398	2-Methyl-3-hydroxybutyric acid-2TMS	1.57062	Ribose-meto-4TMS	1.44244	Xylose-4TMS(1)	1.55936
37	Ribose-4TMS(3)	1.53474	Tartaric acid-4TMS	1.47895	Coniferyl aldehyde-meto-TMS(2)	1.58427	Ribonolactone-3TMS	1.48094	Homocysteine-3TMS	1.45169	Sarcosine-2TMS	1.42681	Cyclohexanediol-2TMS	1.56058	1,6-Anhydroglucose-3TMS	1.43533	2-Hydroxyphenylacetic acid-2TMS	1.54824
38	Phosphoric acid-3TMS	1.53073	Pyruvic acid-meto-TMS	1.47426	Glycine-2TMS	1.55078	2-Propyl-5-hydroxy-pentanoic acid-2TMS	1.48	Glycerol 3-phosphate-4TMS	1.4328	Glyceric acid-3TMS	1.42354	Lyxose-4TMS(2)	1.52867	Phosphoric acid-3TMS	1.43023	Nonanoic acid-TMS	1.53719
39	Sarcosine-2TMS	1.48441	Dihydroxyacetone-2TMS	1.46821	Xylose-4TMS(2)	1.55055	Tryptamine-2TMS	1.46817	2-Deoxytetronic acid-3TMS	1.42926	Xanthosine-5TMS	1.4201	3-Hydroxy-3-methylglutaric acid-3TMS	1.52665	Chloramphenicol-2TMS	1.41569	Trehalose-8TMS	1.53464
40	3-Hydroxy-3-methylglutaric acid-3TMS	1.4751	Glycerol 3-phosphate-4TMS	1.45841	Citraconic acid-2TMS	1.54683	Sarcosine-2TMS	1.45803	Cysteine-3TMS	1.42792	Psicose-5TMS(3)	1.41619	Ribose-4TMS(3)	1.51247	3-Aminoisobutyric acid-3TMS	1.40917	Shikimic acid-4TMS	1.52232
41	Lyxose-meto-4TMS(2)	1.46527	Lactic acid-2TMS	1.45455	Cysteic acid-3TMS	1.54206	Glycerol-3TMS	1.45759	Inosine-4TMS	1.42474	Fumaric acid-2TMS	1.41612	Sucrose-8TMS	1.50175	Erythrulose-meto-3TMS(2)	1.37706	3-Hydroxy-3-methylglutaric acid-3TMS	1.51409
42	2-Hydroxyisobutyric acid-2TMS	1.4631	Threo-b-hydroxyaspartic acid-4TMS	1.44324	Fructose-5TMS(2)	1.53957	2-Aminoethanol-3TMS	1.45736	Galactose-5TMS(2)	1.42122	N-Acetyltyrosine-3TMS	1.40925	3-Aminopropanoic acid-2TMS	1.48612	Pimelic acid-2TMS	1.37054	Pantothenic acid-3TMS	1.51098
43	Nonanoic acid-TMS	1.44497	Ribose-4TMS(3)	1.43854	Maleic acid-2TMS	1.50718	Ethylmalonic acid-2TMS	1.44841	Sarcosine-2TMS	1.40833	Coniferyl aldehyde-meto-TMS(2)	1.40324	Psicose-5TMS(3)	1.47363	Glyceric acid-3TMS	1.36699	Isobutyrylglycine-TMS	1.50958
44	Sucrose-8TMS	1.44058	2-Hydroxyisobutyric acid-2TMS	1.43743	Psicose-5TMS(2)	1.50407	Glucaric acid-6TMS	1.43549	Glucuronic acid-meto-5TMS(1)	1.40436	Glutamic acid-3TMS	1.4027	Glucose-meto-5TMS(2)	1.4536	2-Aminoethanol-3TMS	1.36482	Glucose 6-phosphate-meto-6TMS(2)	1.50676
45	Galactose-meto-5TMS(2)	1.40023	Shikimic acid-4TMS	1.43676	Ribose-4TMS(4)	1.49008	Ribulose-meto-4TMS	1.43309	2'-Deoxyuridine-3TMS	1.40268	Galacturonic acid-5TMS(2)	1.40057	Boric acid-3TMS	1.45317	Pyruvic acid-meto-TMS	1.35879	2'-Deoxyuridine-3TMS	1.4996
46	Lyxose-4TMS(2)	1.39576	Fucose-meto-4TMS(2)	1.43139	2-Keto-isovaleric acid-oxime-2TMS	1.48807	Octenedioic acid-2TMS	1.42133	2-Hydroxyisobutyric acid-2TMS	1.39889	Malonic acid-2TMS	1.396	Sebacic acid-2TMS	1.45044	2-Ketoisocaproic acid-oxime-2TMS	1.35576	2-Hydroxysebacic acid -3TMS	1.49428
47	Galacturonic acid-5TMS(2)	1.39516	2-Hydroxyadipic acid-3TMS	1.42295	Ribulose-meto-4TMS	1.47854	2-Ketoglutaric acid-meto-2TMS	1.4092	Caproic acid-TMS	1.39412	1,5-Anhydro-glucitol-4TMS	1.37313	Tagatose-5TMS(2)	1.44802	Phenylacetic acid-TMS	1.35357	meso-Erythritol-4TMS	1.49038
48	Erythrulose-meto-3TMS(2)	1.3834	Arabitol-5TMS	1.41996	2,3-Bisphosphoglyceric acid-5TMS	1.46878	Alanine-2TMS	1.40917	N-Acetyltyrosine-3TMS	1.3931	Fructose-5TMS(2)	1.36935	O-Phosphoethanolamine-4TMS	1.43714	Mannose-5TMS(1)	1.35095	Glucuronic acid lactone-3TMS(2)	1.46918
49	Glucose-meto-5TMS(2)	1.37575	3-Aminopropanoic acid-2TMS	1.41791	3-Methylglutaconic acid-2TMS	1.45985	4-Aminobutyric acid-3TMS	1.40831	Sebacic acid-2TMS	1.39174	Glycine-2TMS	1.36802	Adipic acid-2TMS	1.42106	Ribose-4TMS(3)	1.34298	3-Aminoglutaric acid-2TMS	1.45914
50	Ribulose 5-phosphate-meto-5TMS(1)	1.37483	Inosine-4TMS	1.40291	Sarcosine-2TMS	1.44169	3-Aminoisobutyric acid-3TMS	1.40429	Acetoacetic acid-2TMS(2)	1.38715	Catechol-2TMS	1.35224	Rhamnose-meto-4TMS(1)	1.41361	Suberic acid-2TMS	1.33775	Sarcosine-2TMS	1.45102
51	Rhamnose-meto-4TMS(1)	1.36969	Galacturonic acid-5TMS(1)	1.39448	Psicose-5TMS(1)	1.43368	Succinic acid-2TMS	1.3704	N-Acetylserine-3TMS	1.38588	O-Phosphoethanolamine-4TMS	1.35162	2-Hydroxyglutaric acid-3TMS	1.4069	Oxalacetic acid-3TMS	1.33734	2-Hydroxyisocaproic acid-2TMS	1.44722
52	Glyceric acid-3TMS	1.35871	Psicose-5TMS(2)	1.3942	2-Ketoglutaric acid-meto-2TMS	1.42851	Galacturonic acid-meto-5TMS(1)	1.36442	2-Hydroxyglutaric acid-3TMS	1.38585	4-Aminobutyric acid-3TMS	1.33418	Decadienedioic acid-2TMS	1.4029	Arabinose-4TMS(2)	1.33211	Lactitol-9TMS	1.43051
53	Threonic acid-4TMS	1.35844	2-Hydroxyglutaric acid-3TMS	1.38012	Valine-2TMS	1.41066	3-Hydroxyisovaleric acid-2TMS	1.33732	2-Hydroxyadipic acid-3TMS	1.37178	2-Deoxy-glucose-meto-4TMS	1.33338	Sarcosine-2TMS	1.3844	Glycolic acid-2TMS	1.3314	Glucosamine-5TMS(1)	1.42193
54	Pyruvic acid-meto-TMS	1.3557	Ribose-4TMS(1)	1.37318	2-Ketoisocaproic acid-oxime-2TMS	1.40335	Xylose-meto-4TMS	1.31912	Adipic acid-2TMS	1.36668	2-Isopropylmalic acid-3TMS	1.33153	Ribose-4TMS(1)	1.37251	Glucuronic acid lactone-3TMS(1)	1.31094	Malic acid-3TMS	1.41799
55	Arabinose-meto-4TMS	1.35146	Citraconic acid-2TMS	1.37133	Psicose-5TMS(3)	1.39093	2-Hydroxyisocaproic acid-2TMS	1.31555	Oxalacetic acid-meto-2TMS	1.36163	3-Hydroxydodecanedioic acid-3TMS	1.32973	Fructose 6-phosphate-meto-6TMS	1.36547	Lyxose-4TMS(2)	1.30961	2-Isopropylmalic acid-3TMS	1.4119
56	Threonine-3TMS	1.34048	Taurine-3TMS	1.36975	Lactose-meto-8TMS(2)	1.38633	Octanoic acid-TMS	1.31543	Sucrose-8TMS	1.35701	Homoserine-3TMS	1.32816	Arabitol-5TMS	1.34411	Inosine-4TMS	1.30677	Sorbitol-6TMS	1.40508
57	Allose-5TMS	1.33704	N-Acetyltyrosine-3TMS	1.36871	Glucuronic acid lactone-3TMS(1)	1.35123	N-Acetyltyrosine-3TMS	1.28623	Coniferyl aldehyde-meto-TMS(2)	1.35599	Xylose-4TMS(2)	1.31472	2-Ketoglutaric acid-oxime-3TMS(1)	1.33682	Rhamnose-4TMS(2)	1.28819	Fructose 1-phosphate-meto-6TMS(1)	1.38021
58	3-Hydroxyisovaleric acid-2TMS	1.33658	Glucosamine-5TMS(1)	1.36312	Decadienedioic acid-2TMS	1.34987	Malonic acid-2TMS	1.27998	2-Ketoisocaproic acid-oxime-2TMS	1.35431	Tiglylglycine-TMS	1.31354	Erythrulose-meto-3TMS(2)	1.33653	3-Methylglutaconic acid-2TMS	1.28261	Methylmalonic acid-2TMS	1.36084
59	Ribose-4TMS(2)	1.32468	1,5-Anhydro-glucitol-4TMS	1.35803	Fructose-5TMS(1)	1.34812	Coniferyl aldehyde-meto-TMS(2)	1.26893	2-Aminobutyric acid-2TMS	1.35353	Ribulose-meto-4TMS	1.31326	Glucaric acid-6TMS	1.33606	Fucose-4TMS(1)	1.28233	Dihydroxyacetone-2TMS	1.35379
60	Tartaric acid-4TMS	1.31975	Sebacic acid-2TMS	1.35741	Decanoic acid-TMS	1.34142	Isobutyrylglycine-TMS	1.26773	Homoserine-3TMS	1.34196	2-Ketoglutaric acid-meto-2TMS	1.2985	7-Hydroxoctanoic acid-2TMS	1.33459	Ribulose 5-phosphate-meto-5TMS(1)	1.27998	2-Ketoglutaric acid-3TMS	1.34989
61	2-Aminoethanol-2TMS	1.31819	Ribulose 5-phosphate-meto-5TMS(2)	1.35424	Psicose-meto-5TMS(1)	1.32811	Glycine-2TMS	1.26425	3-Sulfinoalanine-3TMS	1.33919	Ribose-4TMS(4)	1.29805	Tiglylglycine-TMS	1.3183	2-Hydroxyphenylacetic acid-2TMS	1.26811	Ribulose 5-phosphate-meto-5TMS(1)	1.34601
62	Coniferyl alcohol-2TMS	1.31624	Azelaic acid-2TMS	1.33902	2-Hydroxyisocaproic acid-2TMS	1.3232	allo-Isoleucine-2TMS	1.25945	Decadienedioic acid-2TMS	1.33674	Ascorbic acid-4TMS	1.2871	Lyxose-meto-4TMS(1)	1.31194	3-Hydroxyisobutyric acid-2TMS	1.26791	Oxalacetic acid-3TMS	1.33991
63	Galacturonic acid-5TMS(1)	1.31217	Homoserine-3TMS	1.32334	2-Hydroxyphenylacetic acid-2TMS	1.32083	Isoleucine-2TMS	1.25945	Pyruvic acid-meto-TMS	1.33357	Sucrose-8TMS	1.28551	Galactose-5TMS(2)	1.30425	meso-Erythritol-4TMS	1.25787	Threitol-4TMS	1.33694
64	Glyceraldehyde-meto-2TMS(1)	1.30386	2-Aminobutyric acid-2TMS	1.31718	allo-Isoleucine-2TMS	1.31387	Ribose-4TMS(4)	1.25813	Glutaric acid-2TMS	1.32693	Glycerol 3-phosphate-4TMS	1.28049	2-Aminoethanol-2TMS	1.30158	Ascorbic acid-4TMS	1.25779	2-Ketoglutaric acid-meto-2TMS	1.32743
65	Glycine-3TMS	1.29195	Homocysteine-3TMS	1.31392	Isoleucine-2TMS	1.31387	Hippuric acid-2TMS	1.25323	Glucosamine-5TMS(1)	1.32614	Tropic acid-2TMS	1.2647	Fructose-5TMS(3)	1.3014	3-Sulfinoalanine-3TMS	1.25552	Galacturonic acid-5TMS(2)	1.32052
66	2-Hydroxyadipic acid-3TMS	1.2842	5-Oxoproline-2TMS	1.29363	Tagatose-meto-5TMS(1)	1.30561	Coniferyl aldehyde-meto-TMS(1)	1.2387	Ribose-4TMS(3)	1.3259	Fructose 1-phosphate-meto-6TMS(2)	1.26377	Nonanoic acid-TMS	1.29814	Valproic acid-TMS	1.25471	Serine-3TMS	1.31094
67	2-Methyl-3-hydroxybutyric acid-2TMS	1.27948	Lyxose-4TMS(2)	1.29317	Acetoacetic acid-2TMS(2)	1.30255	Glycerol 3-phosphate-4TMS	1.22912	Tartaric acid-4TMS	1.31263	Isobutyrylglycine-TMS	1.25172	Rhamnose-4TMS(1)	1.28562	Glycine-3TMS	1.25312	Fucose-meto-4TMS(1)	1.30638
68	Uridine-4TMS	1.26948	Glutaric acid-2TMS	1.2876	Ribonolactone-3TMS	1.29737	Hexanoylglycine-2TMS	1.22143	Dihydroxyacetone-2TMS	1.29442	Xylose-meto-4TMS	1.24505	Acetylglycine-TMS	1.2849	Glutaconic acid-3TMS(1)	1.24219	Dihydroxyacetone phosphate-meto-3TMS(2)	1.29863
69	Boric acid-3TMS	1.25323	Sucrose-8TMS	1.28396	5'-Methylthioadenosine-3TMS	1.29567	Ribulose 5-phosphate-meto-5TMS(1)	1.21756	Citraconic acid-2TMS	1.2768	Coniferyl aldehyde-meto-TMS(1)	1.244	Guanosine-5TMS	1.27931	Homocysteine-3TMS	1.23738	Galactose-5TMS(2)	1.29084
70	Ribulose-4TMS	1.24798	2-Methyl-3-hydroxybutyric acid-2TMS	1.28153	Tropic acid-2TMS	1.26827	N-Acetylserine-3TMS	1.2164	Threonic acid-4TMS	1.2762	Alanine-2TMS	1.23833	Inositol-6TMS(2)	1.25564	Dodecanedioic acid-2TMS	1.22438	Arabinose-4TMS(1)	1.28014
71	Tiglylglycine-TMS	1.24535	Decadienedioic acid-2TMS	1.27195	Glutamic acid-3TMS	1.2519	Trichloroacetic acid-TMS	1.20742	Glutaconic acid-2TMS	1.25955	Cysteic acid-3TMS	1.23726	Ornithine-3TMS	1.25527	Sarcosine-2TMS	1.22182	Acetoacetic acid-oxime-2TMS	1.27758
72	Tagatose-5TMS(2)	1.23803	Mannose-5TMS(1)	1.27177	Shikimic acid-4TMS	1.24798	Serine-3TMS	1.20545	N-Acetylaspartic acid-3TMS	1.25853	5'-Methylthioadenosine-3TMS	1.22572	Lyxose-meto-4TMS(2)	1.23492	Lysine-4TMS	1.22143	N-Acetylserine-3TMS	1.27674
73	Glucaric acid-6TMS	1.23284	Lyxose-meto-4TMS(1)	1.26144	2-Aminoethanol-3TMS	1.24506	Catechol-2TMS	1.20514	Arabitol-5TMS	1.2524	Rhamnose-meto-4TMS(1)	1.22181	2-Hydroxyisobutyric acid-2TMS	1.23485	Lyxose-meto-4TMS(2)	1.21972	Octanoic acid-TMS	1.26077
74	Dihydroxyacetone phosphate-meto-3TMS(1)	1.23199	Sarcosine-2TMS	1.2464	Glucuronic acid-5TMS(1)	1.23181	2-Aminobutyric acid-2TMS	1.20502	7-Hydroxoctanoic acid-2TMS	1.25066	Ribonolactone-3TMS	1.21682	Dodecanedioic acid-2TMS	1.2333	Octenedioic acid-2TMS	1.18465	Inositol-6TMS(2)	1.25867
75	3-Aminopropanoic acid-2TMS	1.21606	2-Keto-isovaleric acid-2TMS	1.2453	Dihydroxyacetone-2TMS	1.22925	Dihydroxyacetone-2TMS	1.19687	Glutaconic acid-3TMS(1)	1.24465	Glycine-3TMS	1.2023	Glucono-1,4-lactone-4TMS	1.22684	Dihydroxyacetone-2TMS	1.18349	Caproic acid-TMS	1.25828
76	7-Hydroxoctanoic acid-2TMS	1.21372	Glyceric acid-3TMS	1.23833	Fucose-4TMS(2)	1.21613	1,6-Anhydroglucose-3TMS	1.19482	3-Aminopropanoic acid-2TMS	1.23737	Allose-5TMS	1.2001	Phenyllactic acid-2TMS	1.21596	Allose-meto-5TMS(2)	1.18293	Fructose 1-phosphate-meto-6TMS(2)	1.25396
77	Rhamnose-meto-4TMS(2)	1.2004	Threonic acid-4TMS	1.22754	2-Methyl-3-hydroxybutyric acid-2TMS	1.21427	Glyceric acid-3TMS	1.19424	Dihydroxyacetone phosphate-meto-3TMS(2)	1.23728	Psicose-5TMS(1)	1.19958	Inosine-4TMS	1.21064	Glucuronic acid-meto-5TMS(1)	1.17758	3-Hydroxysebacic acid -3TMS	1.24749
78	Glutaconic acid-2TMS	1.1996	N-Acetylaspartic acid-3TMS	1.22476	Galacturonic acid-5TMS(1)	1.20693	Arabinose-meto-4TMS	1.19235	Lysine-4TMS	1.23439	Acetylglycine-2TMS	1.19456	Decanoic acid-TMS	1.20118	Propionylglycine-TMS	1.17664	Tagatose-5TMS(1)	1.23324
79	2-Hydroxyphenylacetic acid-2TMS	1.18636	Ribulose-4TMS	1.21508	Pantothenic acid-3TMS	1.20419	Palmitoleic acid-TMS	1.17629	2-Keto-isovaleric acid-2TMS	1.21156	Valine-2TMS	1.18261	Acetoacetic acid-meto-TMS	1.19165	Nonanoic acid-TMS	1.17453	Glucosamine-5TMS(2)	1.22646
80	Mannose-5TMS(2)	1.18211	Propionylglycine-TMS	1.20909	2-Hydroxysebacic acid -3TMS	1.19647	Tiglylglycine-TMS	1.16818	Ribose-meto-4TMS	1.21103	Galactose-5TMS(2)	1.17773	Hypoxanthine-2TMS	1.19103	Asparagine-4TMS	1.16658	Fumaric acid-2TMS	1.21965
81	Fucose-4TMS(2)	1.18141	2-Ketoglutaric acid-meto-2TMS	1.2068	Lactitol-9TMS	1.1785	Pyruvic acid-meto-TMS	1.16737	Citramalic acid-3TMS	1.20998	Xylitol-5TMS	1.17555	Threonine-3TMS	1.19003	Oxalacetic acid-meto-2TMS	1.16654	2,3-Bisphosphoglyceric acid-5TMS	1.21372
82	Octanoic acid-TMS	1.17983	Threitol-4TMS	1.19981	Allose-meto-5TMS(2)	1.17512	Sucrose-8TMS	1.16708	Phenylacetic acid-TMS	1.20627	Citraconic acid-2TMS	1.15984	Succinic acid-2TMS	1.18515	3-Hydroxyisovaleric acid-2TMS	1.16626	Psicose-5TMS(2)	1.19531
83	Lactitol-9TMS	1.17567	7-Hydroxoctanoic acid-2TMS	1.19771	Xanthosine-5TMS	1.17199	Adenosine-4TMS	1.15488	Lyxose-4TMS(2)	1.20491	3-Hydroxyphenylacetic acid-2TMS	1.14737	2-Ketoglutaric acid-meto-2TMS	1.16033	Psicose-5TMS(2)	1.16309	N-Acetylaspartic acid-2TMS	1.19391
84	Hypoxanthine-2TMS	1.16248	Acetoacetic acid-2TMS(2)	1.19643	3-Hydroxy-3-methylglutaric acid-3TMS	1.16166	2-Ketoglutaric acid-oxime-3TMS(1)	1.1474	Allose-meto-5TMS(2)	1.20433	Ribulose 5-phosphate-meto-5TMS(1)	1.13809	Stearic acid-TMS	1.15167	Ethylmalonic acid-2TMS	1.1615	2-Aminoethanol-3TMS	1.19095
85	Glucuronic acid lactone-3TMS(1)	1.15271	Ascorbic acid-4TMS	1.18979	Ascorbic acid-4TMS	1.15819	2-Methyl-3-hydroxybutyric acid-2TMS	1.14565	Threo-b-hydroxyaspartic acid-4TMS	1.20246	Methylmalonic acid-2TMS	1.13691	Lactose-meto-8TMS(2)	1.15147	Citraconic acid-2TMS	1.15948	3-Methylglutaric acid-2TMS	1.19034
86	Guanosine-5TMS	1.15266	Oxalacetic acid-meto-2TMS	1.18494	Acetoacetic acid-meto-TMS	1.14751	2-Hydroxyisobutyric acid-2TMS	1.13897	Aspartic acid-3TMS	1.20094	2-Aminoethanol-3TMS	1.13063	Allose-5TMS	1.14885	Coniferyl aldehyde-meto-TMS(1)	1.15482	Propionylglycine-TMS	1.18825
87	Glutaconic acid-3TMS(1)	1.14882	Maltose-meto-8TMS(1)	1.18302	Caproic acid-TMS	1.14039	2-Keto-isovaleric acid-oxime-2TMS	1.13426	Glyceric acid-3TMS	1.1986	Psicose-5TMS(2)	1.12741	Lactitol-9TMS	1.14049	Glycerol-3TMS	1.15351	2-Ketoglutaric acid-oxime-3TMS(2)	1.18303
88	Glucono-1,4-lactone-4TMS	1.14632	Xylose-meto-4TMS	1.17307	Glucuronic acid-5TMS(2)	1.13576	Lauric acid-TMS	1.13064	Mannose-5TMS(1)	1.19648	Glycerol-3TMS	1.12666	2-Aminobutyric acid-2TMS	1.13474	Palmitoleic acid-TMS	1.14082	Uridine-4TMS	1.17312
89	Galactose-5TMS(1)	1.14141	3-Sulfinoalanine-3TMS	1.17304	Sebacic acid-2TMS	1.12642	Glutamine-4TMS	1.1175	Threitol-4TMS	1.19263	2-Methyl-3-hydroxybutyric acid-2TMS	1.12653	Lyxose-4TMS(1)	1.12907	Mannose-meto-5TMS(2)	1.12267	3-Aminopropanoic acid-3TMS	1.1707
90	Cyclohexanediol-2TMS	1.13461	Uridine-4TMS	1.17132	Trichloroacetic acid-TMS	1.12277	Adipic acid-2TMS	1.11644	Ribose-4TMS(1)	1.18686	3-Aminoglutaric acid-2TMS	1.12506	Ribulose 5-phosphate-meto-5TMS(2)	1.12643	Ribonolactone-3TMS	1.1209	O-Phosphoethanolamine-4TMS	1.1691
91	N-Acetylserine-2TMS	1.12732	Lactitol-9TMS	1.16626	O-Phosphoethanolamine-4TMS	1.11873	Lyxose-meto-4TMS(2)	1.11328	Lactitol-9TMS	1.18502	Coniferyl alcohol-2TMS	1.11507	Xanthosine-5TMS	1.12637	Thymidine-3TMS	1.11862	Sucrose-8TMS	1.16831
92	Arabitol-5TMS	1.12241	N-Acetylserine-3TMS	1.157	Malonic acid-2TMS	1.11396	Galacturonic acid-5TMS(2)	1.1125	1,5-Anhydro-glucitol-4TMS	1.18104	Ethylmalonic acid-2TMS	1.11459	Fucose-4TMS(2)	1.12195	Sebacic acid-2TMS	1.11435	Fucose-meto-4TMS(2)	1.15817
93	Lyxose-4TMS(1)	1.11756	Decanoic acid-TMS	1.14996	3-Methyl-2-oxovaleric acid-meto-TMS(2)	1.10835	Coniferyl alcohol-2TMS	1.1114	Psicose-5TMS(2)	1.18084	Glucuronic acid-5TMS(1)	1.11457	Homocysteine-3TMS	1.11605	Sucrose-8TMS	1.1143	Threo-b-hydroxyaspartic acid-4TMS	1.15654
94	Galactose-5TMS(2)	1.11646	Methionine-2TMS	1.14708	meso-Erythritol-4TMS	1.1024	5'-Methylthioadenosine-3TMS	1.10576	Galacturonic acid-5TMS(1)	1.18057	2-Hydroxysebacic acid -3TMS	1.11345	2-Hydroxyadipic acid-3TMS	1.11451	Threonine-3TMS	1.11377	Maltose-meto-8TMS(2)	1.15582
95	Lyxose-meto-4TMS(1)	1.11348	Nonanoic acid-TMS	1.14473	Galactose-5TMS(1)	1.10081	Nonanoic acid-TMS	1.10403	Glycolic acid-2TMS	1.17941	Cytidine-4TMS	1.10659	2-Keto-isovaleric acid-2TMS	1.1097	Coniferyl aldehyde-meto-TMS(2)	1.11028	4-Aminobutyric acid-2TMS	1.15327
96	N-Acetylaspartic acid-2TMS	1.11251	Coniferyl aldehyde-meto-TMS(2)	1.1419	Sucrose-8TMS	1.09758	Fucose-meto-4TMS(1)	1.10239	Uridine-4TMS	1.17777	2-Hydroxyisobutyric acid-2TMS	1.10599	Pyrogallol-3TMS	1.10573	Arabinose-meto-4TMS	1.11022	Glucuronic acid lactone-3TMS(1)	1.14846
97	Coniferyl aldehyde-meto-TMS(1)	1.10577	Lysine-4TMS	1.12704	Uridine-4TMS	1.09707	Glyceraldehyde-meto-2TMS(2)	1.09948	Glycine-3TMS	1.17503	Nonanoic acid-TMS	1.10159	Ribulose 5-phosphate-meto-5TMS(1)	1.10344	2-Deoxytetronic acid-3TMS	1.10813	Palmitoleic acid-TMS	1.14804
98	Glyoxylic acid-oxime-2TMS	1.0879	Citramalic acid-3TMS	1.12584	Tiglylglycine-TMS	1.0948	3-Methyl-2-oxovaleric acid-meto-TMS(2)	1.09558	2-Methyl-3-hydroxybutyric acid-2TMS	1.17318	2-Hydroxyisocaproic acid-2TMS	1.09945	Lactic acid-2TMS	1.09972	Uridine-4TMS	1.10588	Tagatose-meto-5TMS(1)	1.14211
99	Oxalacetic acid-meto-2TMS	1.0818	2-Deoxytetronic acid-3TMS	1.12448	Xylose-meto-4TMS	1.07935	Psicose-5TMS(3)	1.09339	Rhamnose-meto-4TMS(1)	1.16622	3-Methyl-2-oxovaleric acid-meto-TMS(2)	1.08742	Glyoxylic acid-oxime-2TMS	1.09591	2-Ketoadipic acid-oxime-3TMS	1.09949	Coniferyl aldehyde-meto-TMS(1)	1.13846
100	2,3-Bisphosphoglyceric acid-5TMS	1.07085	Valproic acid-TMS	1.12154	Mannose-meto-5TMS(2)	1.07932	Mannose-5TMS(2)	1.09262	Azelaic acid-2TMS	1.1553	Xylose-4TMS(1)	1.08205	Asparagine-4TMS	1.09119	Valine-2TMS	1.0804	Ribulose-4TMS	1.13343
101	Fructose-5TMS(3)	1.07076	Fumaric acid-2TMS	1.10358	Coniferyl aldehyde-meto-TMS(1)	1.06432	Lyxose-4TMS(1)	1.09202	3-Aminoglutaric acid-2TMS	1.14691	Dihydroxyacetone-2TMS	1.08006	Mannitol-6TMS	1.08751	Fumaric acid-2TMS	1.07968	Cyclohexanediol-2TMS	1.13187
102	3-Hydroxyadipic acid-3TMS	1.05768	Lyxose-4TMS(1)	1.10332	Pimelic acid-2TMS	1.05983	Rhamnose-meto-4TMS(1)	1.08695	Galacturonic acid-5TMS(2)	1.14383	Phosphoric acid-3TMS	1.07184	N-Acetylaspartic acid-3TMS	1.08408	Threo-b-hydroxyaspartic acid-4TMS	1.07323	Adenosine-4TMS	1.12771
103	Decanoic acid-TMS	1.04162	Glucuronic acid-meto-5TMS(1)	1.09512	Glutamine-3TMS	1.0589	Ribose-meto-4TMS	1.08531	Nonanoic acid-TMS	1.14204	Glutamine-4TMS	1.07026	Oxalacetic acid-3TMS	1.07816	Glycine-2TMS	1.07189	Rhamnose-meto-4TMS(2)	1.12159
104	1,5-Anhydro-glucitol-4TMS	1.03859	Lyxose-meto-4TMS(2)	1.08802	2-Deoxy-glucose-4TMS(2)	1.05776	2-Deoxytetronic acid-3TMS	1.08037	Fructose 6-phosphate-meto-6TMS	1.13041	Glutaconic acid-3TMS(1)	1.06764	Xylose-4TMS(2)	1.07185	Allose-5TMS	1.06467	Glucono-1,4-lactone-4TMS	1.12054
105	Glutaric acid-2TMS	1.03185	Asparagine-3TMS	1.08608	Xylitol-5TMS	1.05376	Inosine-4TMS	1.0619	Xylose-meto-4TMS	1.12392	Ribulose 5-phosphate-meto-5TMS(2)	1.06703	3-Methyl-2-oxovaleric acid-meto-TMS(2)	1.07099	Ribose 5-phosphate-meto-5TMS(2)	1.06267	Alanine-2TMS	1.12032
106	Trehalose-8TMS	1.02491	Xylitol-5TMS	1.08114	3-Aminopropanoic acid-2TMS	1.05196	3,6-Epoxydodecanedioic acid-2TMS	1.0616	N-Acetylserine-2TMS	1.11927	2-Ketoglutaric acid-3TMS	1.04234	Dihydroxyacetone phosphate-meto-3TMS(2)	1.06833	Psicose-5TMS(3)	1.05539	N-Acetylaspartic acid-3TMS	1.11477
107	Threo-b-hydroxyaspartic acid-4TMS	1.02487	Mannitol-6TMS	1.07962	3-Aminopropanoic acid-3TMS	1.02744	Xylose-4TMS(2)	1.05955	Taurine-3TMS	1.11423	3-Aminopropanoic acid-3TMS	1.03799	3,6-Epoxydodecanedioic acid-2TMS	1.06542	Dihydroxyacetone phosphate-meto-3TMS(1)	1.05498	Glyceraldehyde-meto-2TMS(2)	1.11184
108	Palmitoleic acid-TMS	1.0179	Caproic acid-TMS	1.07933	Galactitol-6TMS	1.02339	Acetylglycine-2TMS	1.0559	N-Acetylmannosamine-meto-4TMS	1.11253	Serine-3TMS	1.02729	Pantothenic acid-3TMS	1.06482	Ribose-4TMS(2)	1.04494	Phenyllactic acid-2TMS	1.11054
109	3-Methylglutaric acid-2TMS	1.01723	Rhamnose-meto-4TMS(1)	1.07916	Phosphoric acid-3TMS	1.02124	Fructose 6-phosphate-meto-6TMS	1.05483	Rhamnose-4TMS(2)	1.1042	2-Hydroxyphenylacetic acid-2TMS	1.02537	Pyruvic acid-2TMS	1.06034	2-Aminoethanol-2TMS	1.04124	Tropic acid-2TMS	1.10894
110	2-Aminobutyric acid-2TMS	1.00032	Methylmalonic acid-2TMS	1.07708	2-Deoxy-glucose-meto-4TMS	1.01812	Homocysteine-3TMS	1.0453	Methionine-2TMS	1.09783	Decanoic acid-TMS	1.0252	Ribulose-4TMS	1.05305	Fructose 6-phosphate-meto-6TMS	1.03889	Ribose-4TMS(2)	1.09216
111	3-Hydroxybutyric acid-2TMS	1.00015	Cysteine-3TMS	1.07586	Glycine-3TMS	1.01667	2-Aminoisobutyric acid-2TMS	1.04002	Decanoic acid-TMS	1.09558	Pyruvic acid-meto-TMS	1.02295	Mannose-5TMS(2)	1.05201	Lactitol-9TMS	1.03391	Fucose-4TMS(2)	1.08753
112			Glycine-3TMS	1.07558	2-Ketoglutaric acid-3TMS	1.00571	Oxalacetic acid-meto-2TMS	1.0348	Pyruvic acid-2TMS	1.09267	Tagatose-5TMS(1)	1.01469	Proline-2TMS	1.04299	Glutaric acid-2TMS	1.03225	Asparagine-3TMS	1.08402
113			Boric acid-3TMS	1.07126			Acetoacetic acid-meto-TMS	1.029	Asparagine-3TMS	1.09182	Glycolic acid-2TMS	1.01437	Galactitol-6TMS	1.0387	Isobutyrylglycine-TMS	1.0299	Glucose 6-phosphate-meto-6TMS(1)	1.07319
114			Galacturonic acid-5TMS(2)	1.0656			3-Aminopropanoic acid-2TMS	1.02779	2-Ketoglutaric acid-meto-2TMS	1.08393	Threo-b-hydroxyaspartic acid-4TMS	1.01366	Threo-b-hydroxyaspartic acid-4TMS	1.03226	Hexanoylglycine-2TMS	1.02556	2-Ketoglutaric acid-oxime-3TMS(1)	1.06932
115			2-Hydroxyphenylacetic acid-2TMS	1.0483			S-Benzyl-Cysteine-4TMS	1.02716	Valproic acid-TMS	1.08228	Pantothenic acid-3TMS	1.01288	Mannose-meto-5TMS(2)	1.02976	Glyceraldehyde-meto-2TMS(1)	1.02404	Hippuric acid-2TMS	1.06165
116			Lactose-meto-8TMS(2)	1.04335			Fumaric acid-2TMS	1.02555	Hypotaurine-3TMS	1.07409	Sorbose-meto-5TMS(2)	1.01197	Glutaconic acid-3TMS(1)	1.02941	2-Ketoglutaric acid-oxime-3TMS(2)	1.01324	Taurine-3TMS	1.05829
117			Tagatose-meto-5TMS(1)	1.04106			Oxalacetic acid-3TMS	1.02312	Lyxose-meto-4TMS(1)	1.07229	Tagatose-meto-5TMS(1)	1.01192	Glucose-5TMS(2)	1.0208	3-Hydroxyadipic acid-3TMS	1.01321	2-Aminoisobutyric acid-2TMS	1.05083
118			Coniferyl alcohol-2TMS	1.04081			3-Hydroxyadipic acid-3TMS	1.01593	Glucaric acid-6TMS	1.06991	Inositol-6TMS(2)	1.0107	Glyceric acid-3TMS	1.02071	Pantothenic acid-3TMS	1.01139	Urea-2TMS	1.03838
119			Ribose-meto-4TMS	1.03575			Pyrogallol-3TMS	1.01273	Ribose 5-phosphate-meto-5TMS(2)	1.06569	Glucuronic acid lactone-3TMS(1)	1.0095	Glycine-3TMS	1.02035	Hypoxanthine-2TMS	1.01013	Valproic acid-TMS	1.0362
120			Phenylacetic acid-TMS	1.03388			Arabinose-4TMS(2)	1.00966	Fumaric acid-2TMS	1.06258	Decadienedioic acid-2TMS	1.00761	Glutaconic acid-2TMS	1.01939	Lauric acid-TMS	1.00591	Isovalerylglycine-TMS	1.03404
121			Glucaric acid-6TMS	1.03128			Fucose-meto-4TMS(2)	1.00122	Mesaconic acid-2TMS	1.03671	Arabinose-meto-4TMS	1.00758	Oxalacetic acid-meto-2TMS	1.01789	Rhamnose-meto-4TMS(1)	1.00555	Ribulose 5-phosphate-meto-5TMS(2)	1.02636
122			Allose-meto-5TMS(2)	1.02879					Lyxose-4TMS(1)	1.02191	3-Aminopropanoic acid-2TMS	1.00657	Maltose-meto-8TMS(1)	1.01535	4-Hydroxyphenylacetic acid-2TMS	1.00165	2-Hydroxyisovaleric acid-2TMS	1.02431
123			Aspartic acid-3TMS	1.00787					Ribulose-meto-4TMS	1.01238	Allose-meto-5TMS(2)	1.00375	Trehalose-8TMS	1.0131	2-Methyl-3-hydroxybutyric acid-2TMS	1.00058	Phosphoric acid-3TMS	1.01918
124			Hypoxanthine-2TMS	1.00169					2-Keto-isovaleric acid-oxime-2TMS	1.01032			Glutamine-3TMS	1.00904			Acetylglycine-TMS	1.01669
125			Fructose 6-phosphate-meto-6TMS	1.00094					3-Hydroxy-3-methylglutaric acid-3TMS	1.00812			Galactose-5TMS(1)	1.00535			Pyruvic acid-2TMS	1.01644
126									Phenyllactic acid-2TMS	1.00788							Glucose-5TMS(2)	1.01123
127									Propionylglycine-TMS	1.00061							Lactose-meto-8TMS(1)	1.00717
128									Tagatose-meto-5TMS(1)	1.00031
